# Supplementary material for: Developmental Pb exposure increases AD risk via altered intracellular Ca2+ homeostasis in hiPSC-derived cortical neurons
Source: J Biol Chem. 2023 Jul 7;299(8):105023. doi: 10.1016/j.jbc.2023.105023 (PMC10413359; doi:10.1016/j.jbc.2023.105023)
Supplement: Table S1 [file mmc2.xlsx]

## Sheet: 15 ppb Vs 0 ppb
gene_name	log2FoldChange	pvalue
POSTN	-2.89118	1.34284e-15
CBSL	-0.938171	1.7708e-07
EIF3CL	3.54747	8.31448e-06
CENPF	-0.435096	3.06348e-05
MKI67	-0.419686	4.57408e-05
PRODH	1.85333	5.50489e-05
AC139272.1	2.60238	7.17384e-05
RPL7P9	-0.765578	0.000121903
MALAT1	0.258523	0.000131842
COL4A3	-1.38555	0.000182784
MT-ATP8	0.395745	0.000234531
WEE1	-0.378564	0.000262774
ARC	-0.461833	0.000412024
LOXHD1	0.790286	0.000590774
COX20	0.665175	0.000601552
VGLL3	-0.53312	0.000615964
TLE1	-0.280846	0.000761875
NEAT1	0.465474	0.000819668
TOX3	-0.354851	0.000850944
FP565260.1	0.444998	0.000942093
H3F3AP4	-0.335514	0.00109906
LIMA1	-0.384734	0.00117354
UNC13A	0.335629	0.00132489
CYP51A1	0.688399	0.00158488
ZFR2	0.332595	0.00162401
WDHD1	-0.523934	0.00170012
NEFL	0.476704	0.00170661
RPL7P1	-0.47226	0.0017646
AC007114.2	3.73806	0.00187295
NRARP	-0.413643	0.00187648
MEX3D	-0.292907	0.00211383
MT-ND3	0.307815	0.00216701
SPOCK2	0.29327	0.00219683
RPS7	-0.20978	0.00230442
MIS18BP1	-0.425989	0.00233044
AC018638.1	1.0789	0.00255067
TCEAL3	0.352886	0.00259041
CDCA2	-0.518333	0.00272288
GTF2H4	2.27771	0.00272453
MEST	-0.271507	0.00290931
SLC2A1	-0.236175	0.00294712
MAMDC2	-0.316242	0.0030743
ARHGAP36	1.1901	0.00311891
C7orf31	-0.672707	0.00319521
IKBKGP1	1.95454	0.00323105
PTAR1	-0.232081	0.00346519
GOLGA2	0.241964	0.00347351
LMNB1	-0.295953	0.00348154
ARHGDIG	0.347371	0.00358817
HAT1	-0.269627	0.00365897
SYNGR1	0.22981	0.00372826
AC132938.5	0.86052	0.00373947
RTEL1	0.812511	0.00377741
SERPINI1	-0.254549	0.00378903
SCML1	-0.40808	0.00380095
INSM1	-0.414594	0.00390418
AC005336.1	-1.37782	0.00393745
AL022328.2	0.912839	0.00401215
MCM3	-0.296881	0.00417697
SLC44A1	-0.278836	0.00436862
EXO1	-0.464705	0.00448244
MMS22L	-0.466487	0.00452343
GABPB1	-0.334243	0.00452601
LCNL1	0.525529	0.00455441
SPG11	-0.23584	0.0046547
BCL9L	0.202952	0.0046757
MYBL2	-0.304562	0.00469224
STRN	-0.260696	0.004908
ANLN	-0.332233	0.00492549
RNF207	0.330592	0.00495668
TCAF1P1	0.656275	0.00501354
GCSH	-0.48549	0.00509868
SMC4	-0.259259	0.00522132
BIRC5	-0.300144	0.00536135
AC093525.10	3.6698	0.00536701
C11orf96	-0.348566	0.00541834
SHISAL1	0.268649	0.00548085
ANO4	-0.408604	0.00556011
LYNX1-SLURP2	-1.38794	0.00561393
GABARAPL1	0.262004	0.00565923
GAS1	-0.444267	0.00566747
RPL26P30	-1.60793	0.00570543
FSD1	0.241273	0.00574882
RAB24	0.445492	0.00576931
WDR73	0.477005	0.00579682
AC007191.1	0.667432	0.00581283
UTP20	-0.305112	0.0058758
RPRML	-0.630241	0.00588055
CEP170B	0.215243	0.00594764
LZTR1	0.337775	0.00595891
SRRM4	0.277506	0.00619418
NR5A2	-1.01737	0.00621973
VAX2	-0.787613	0.00626615
AL031432.4	1.51883	0.00628876
EPS8L1	0.442041	0.00641322
CKLF	1.83896	0.00646197
FAM3C	0.199398	0.00648165
LEF1	-0.483997	0.0065849
ZNF112	-0.342993	0.00674983
RNPEPL1	-0.241682	0.00684191
AC138969.1	0.814528	0.00700481
CCNA2	-0.268212	0.0070461
CCDC66	-0.371283	0.00708771
SAFB2	0.216993	0.0071458
AP000866.2	-1.8207	0.00717733
ATAD2	-0.330193	0.00719493
PCDHA8	-1.17794	0.00729992
AC073335.2	-0.700431	0.00739384
CD82	0.306958	0.00743818
TMEM130	0.27804	0.00746671
RPS2P5	0.303924	0.00750448
AC103591.3	3.4164	0.00755839
COL7A1	0.283912	0.00759599
IQGAP2	-0.290927	0.00760475
AL133153.2	4.64375	0.00776026
PDZD7	0.341452	0.00783521
STAG3L5P	0.488811	0.00783991
AC118754.1	2.85924	0.00802601
TMEM38A	0.347249	0.00803005
RCAN2	0.25295	0.00812595
WNT9A	0.508252	0.00825813
FMN2	0.226266	0.00838492
TUBA1C	-0.226353	0.00838528
CNTNAP3C	1.73284	0.0085144
KLC1	0.25095	0.00854704
HCN1	0.438225	0.00882617
ODC1	-0.234755	0.00882953
AL442663.4	-4.85193	0.00897078
SPAG5	-0.356041	0.00908398
CUX1	-0.193302	0.00915466
SMN1	-1.12972	0.00931615
HELLS	-0.334992	0.00937357
UQCC2	0.283438	0.00937775
CAMK2B	0.309109	0.00942661
LINC02062	1.91799	0.009656
ZNF703	-0.303476	0.00971378
AL139353.2	1.45077	0.0097577
NDUFA12	0.416982	0.0098848
WDR83	0.525202	0.00991328
CHGB	0.269095	0.00995257
AC002563.1	4.12397	0.0100492
PPFIA3	0.288201	0.0100961
USP32P1	3.34923	0.0101186
AC006581.2	1.05693	0.0101661
HAPLN1	-0.201319	0.0101872
AC005330.1	0.724325	0.0103234
HCG25	2.44007	0.0105195
AC013553.4	3.63598	0.0106838
AC002310.6	0.540346	0.0108162
SARS2	1.03075	0.010823
RPL7AP60	-4.85307	0.0109033
ZSWIM2	-1.99268	0.010941
ATP5ME	0.814458	0.0109738
MIR4479	3.79574	0.0110491
CENPU	-0.339457	0.01105
CDC16	-0.214723	0.0110609
PRRX1	-0.380474	0.0110818
MICAL3	0.220725	0.011172
BUB1	-0.302909	0.0112788
IGF1	0.624956	0.0114166
C2orf15	0.899434	0.0114229
AC006450.1	-1.72238	0.0115379
SLC25A19	0.613743	0.0115511
AC016734.1	-0.656184	0.0116876
AC011444.1	1.39187	0.0117039
AL591806.3	-4.68898	0.0117144
CHRDL1	-0.274379	0.0117266
MIR663AHG	-3.99852	0.0117451
RUBCN	0.188212	0.0117593
AC007388.1	0.485416	0.0118631
SULT4A1	0.269685	0.0121327
IDH1	-0.202148	0.0122002
TAT	-2.45725	0.0123267
MICE	4.46731	0.0124177
BCAT1	0.285016	0.0124256
PTPRH	0.912741	0.0125475
PDAP1	0.263136	0.0126078
ACYP2	0.4461	0.0126367
AC100788.2	4.49601	0.012656
CRLS1	-0.280212	0.0127584
AK1	0.384632	0.0128808
AL645608.8	1.48948	0.0128893
PNMA5	1.02147	0.0129709
LINC00923	2.35866	0.0130621
USP53	-0.39911	0.0131771
AC148477.1	1.18162	0.0132026
ADGRV1	-0.219526	0.013272
AC067930.3	4.05637	0.0133661
H2AFX	-0.279666	0.0133993
SLC7A14	0.291025	0.0135375
AC245177.1	2.62459	0.0136855
CHD5	0.244042	0.013727
NRN1	0.76166	0.0139139
FGF11	0.73048	0.0139207
CHST5	1.61064	0.0139423
BICC1	-0.576188	0.0139608
CLEC18A	2.37788	0.0141017
RASGEF1A	0.380086	0.014173
NDRG4	0.239572	0.0142187
HES4	-0.305894	0.0143286
EYA3	-0.254598	0.0143529
C19orf81	0.583326	0.0143843
FBXO32	-0.482268	0.0144088
RNU1-106P	4.45272	0.0144622
AC104985.2	-4.65107	0.0145491
POLR2I	0.411857	0.0146024
SLC35A5	-0.207673	0.0146609
NDUFB2	0.245889	0.0150044
RNU7-49P	4.61899	0.0151909
CHKB-CPT1B	0.833001	0.0152075
AC018926.1	2.95517	0.0152138
AC112907.3	1.11542	0.0152168
CDCA7	-0.250289	0.0152585
AL450405.1	0.396505	0.0153051
UBE2C	-0.260579	0.0153433
BEX1	0.299983	0.0155202
AP002761.3	1.77089	0.0156862
KPNA2	-0.191904	0.0158148
IQSEC3	0.298956	0.0158493
PNRC1	-0.209567	0.0159019
MTCO1P12	0.29524	0.015978
TOMM7	0.313824	0.0160025
MAZ	-0.220685	0.0160998
C22orf42	1.1196	0.01616
NPTN-IT1	0.477749	0.0161931
AC015909.2	1.86007	0.0163283
KRT87P	-3.90141	0.0163954
SRSF2	-0.183911	0.0164933
CDK6	-0.218571	0.016508
JPT2	-0.18878	0.0165138
FTL	-0.184891	0.0165174
POU5F1B	-2.52502	0.016541
INPP5J	0.27343	0.016567
KLF10	-0.396754	0.0166091
WNT7B	-0.387934	0.0166416
NAP1L1	-0.165566	0.0167469
EIF3D	-0.201517	0.0167702
AC104117.5	3.61337	0.0167904
LINC00928	1.05268	0.0168209
CIP2A	-0.324	0.0168984
DLL3	-0.287944	0.0169131
FRMD3	-0.298836	0.016944
ERBIN	-0.190034	0.0170795
ARPC3	-0.225408	0.0170912
U73166.1	0.565172	0.0171585
RPAIN	0.23173	0.0171767
MT-ND6	0.214125	0.0172516
LSM6	0.634265	0.0172573
WBP1	0.378844	0.0174994
TUBB4B	-0.216338	0.0175137
AL121753.2	0.702717	0.0175684
DEPP1	0.89674	0.017727
ZWILCH	-0.295303	0.0177847
CCZ1B	-0.447294	0.0178736
ZNF598	-0.202975	0.0179038
SV2A	0.168832	0.0180459
EPB41L1	0.174657	0.0182875
COPB1	-0.174358	0.0184934
CENPV	-0.310263	0.0187132
GPRASP1	0.207417	0.0188536
NQO1	-0.194442	0.0188703
VRK1	-0.376859	0.0189383
CEBPZ	-0.231538	0.0189918
RASL10B	0.2267	0.0190483
CDCA5	-0.256281	0.0190641
KLRG2	1.61145	0.0190702
RPL10P9	-0.608339	0.019115
NDUFS6	0.360568	0.0192626
PRDX5	0.32634	0.019389
ADGRG6	-0.435707	0.0193925
SGSM1	0.300581	0.0194173
AC107464.1	0.369988	0.0195009
MCM6	-0.237649	0.0195698
ZFHX2	0.271799	0.0195907
PHF1	0.187892	0.0197384
ADGRG5	-0.965166	0.0197557
AC089998.3	-4.28698	0.0197863
UNC5C	-0.341877	0.0198012
RNA5SP515	-2.87779	0.019855
AL022323.1	-3.99944	0.0198741
RTKN2	-0.346044	0.0198866
TMEM144	0.632625	0.0202223
CENPVL1	4.49133	0.0202765
CCNB1	-0.268503	0.0203115
XRCC5	-0.157456	0.0204358
TBX2	-2.29461	0.0205651
LINC01289	-2.51372	0.0206212
BCOR	-0.199537	0.020629
AC141557.1	-1.02454	0.0207968
AC090192.1	3.79266	0.0209093
RBPJ	-0.177611	0.0209423
FUS	0.212826	0.0209533
ARF5	-0.164163	0.0210636
SEC11C	0.259312	0.0211996
KIAA1211L	0.800597	0.0212734
AC087763.1	4.32576	0.0213585
UQCRFS1P1	-0.945374	0.0213897
AL008718.3	3.85396	0.021466
RBBP8	-0.296213	0.0214799
LINC01232	0.971067	0.0215605
UBL5	0.418959	0.0216411
RPS29P5	-2.41091	0.0217294
ARAP2	-0.228929	0.021785
AC011500.3	3.84244	0.021945
NDUFB1	0.308664	0.021979
MRPL47	-0.245138	0.0220493
PPDPF	-0.229738	0.0222188
CCT3	-0.153461	0.0222372
PIMREG	-0.306158	0.0222512
DRAP1	0.304395	0.0222637
ADH5	-0.169469	0.0222898
YBX1P1	0.586497	0.0223327
NR2F1	-0.291579	0.0224322
AC063926.3	1.75578	0.0225434
KLF2	-0.551091	0.0227316
PKD1P1	1.84349	0.0228354
AC010834.3	-0.679528	0.0228482
PNKD	0.253615	0.0228715
CROCCP3	0.265392	0.0229247
RAD17	-0.219633	0.0229427
CNTN1	0.233419	0.023164
WSCD2	0.278047	0.0231804
LINC00957	0.579599	0.0232018
EDNRB	0.266713	0.0232432
ZW10	-0.309258	0.0233574
SHISA8	-0.461268	0.0233674
AP001271.2	-4.38502	0.0234485
RPL26	0.549075	0.0237868
MTMR14	-0.247598	0.0238385
SGSM3	0.477459	0.0240356
DUSP26	0.315986	0.0241467
AC005253.1	0.759053	0.0241736
EMILIN2	-0.55419	0.0242766
MID1IP1-AS1	0.851237	0.0243027
GDF10	-0.329111	0.0243675
SPTY2D1	-0.266976	0.0243967
RCN2	-0.21734	0.02442
HOOK2	0.241816	0.0244909
FAM171A2	-0.190571	0.024585
CRYZL2P	-0.628566	0.0246775
TMED3	-0.186026	0.02469
COL11A2	0.232573	0.0248196
KRTAP5-AS1	0.480969	0.0248496
AL512604.2	-2.62564	0.0248568
C1QTNF3-AMACR	-2.82305	0.0249265
FCHSD1	0.283964	0.0251278
GRM5-AS1	2.50351	0.0252149
USP27X	-0.303466	0.025307
AC004706.3	0.650569	0.0253087
TMEM179	0.268742	0.0253579
MC1R	0.456168	0.0255846
PABPN1	0.286663	0.0256026
GLIDR	0.611056	0.0256413
STAC2	0.427078	0.0256594
TPX2	-0.28631	0.0257206
AC104041.1	-2.104	0.0258699
CCND2	-0.154485	0.0259003
SHOC2	-0.182766	0.0259315
RPS15	-0.18222	0.0259379
LINC01978	1.39173	0.0259407
AC006960.1	2.81676	0.0259654
IL12A-AS1	-2.35759	0.0259944
DACH2	0.585772	0.0261921
GALP	-1.44008	0.0261978
AP004609.3	0.843599	0.0262182
WASHC2C	0.207701	0.0262824
MED21	-0.253921	0.0264445
AC007899.1	-4.32793	0.0265106
DYNLL2	0.232675	0.0265857
SNRNP70	0.238064	0.0265903
AC068790.7	-2.20275	0.0265993
LINC01456	1.1181	0.0265996
SPTBN4	0.207027	0.0266837
ZNF433-AS1	-0.669334	0.0267492
SSBP3	0.171864	0.0267606
KLK10	0.936117	0.0267946
GOSR1	-0.184889	0.0270049
PHLPP1	-0.245726	0.0270272
MEMO1P1	-1.08548	0.0271219
ELP4	-0.267823	0.0271927
ENGASE	0.240137	0.0272444
CTDSPL2	-0.205617	0.0273625
AC061961.1	0.60574	0.0274128
RNF2P1	-3.63948	0.0274266
CLDN10	0.480053	0.0274667
AC006547.1	0.479732	0.0275237
SYP	0.294839	0.0276161
AL355032.1	-0.499641	0.0276564
BRWD1-AS1	-4.05865	0.0277071
TRPM5	-2.28131	0.0277825
Z83838.1	-4.43551	0.0278165
ARHGEF37	0.388765	0.0278904
TCF12	-0.193098	0.027964
ARL6IP1	-0.166704	0.0279641
AL844170.1	4.27419	0.0280832
P2RY11	0.411393	0.0281209
DNAJB2	0.235019	0.0281294
AC005899.7	3.73502	0.028247
EHD3	0.243968	0.0282624
GEMIN5	-0.251562	0.0283691
AC007938.2	-1.74802	0.0284039
PLCH2	0.232592	0.0284332
AC012146.4	1.13676	0.0284339
PAX8	3.68161	0.0286878
AC008443.2	0.886209	0.0287852
CD1D	4.17941	0.0288189
AC099343.3	0.761395	0.0288196
CENPJ	-0.281663	0.0289064
SDK2	-0.204908	0.0289785
AC007325.4	0.600883	0.02903
AC087623.1	0.936336	0.0290678
CRYBA2	-3.87472	0.0290859
DBF4	-0.34989	0.0292721
NCAPG	-0.301965	0.0293344
FALEC	1.16888	0.0293364
NPM1P6	-3.0735	0.0293647
TGFB2-AS1	0.516903	0.0295003
RPL29	-0.197646	0.0295254
COA7	0.211701	0.0295273
GALE	0.211081	0.0295636
FKBP11	0.360402	0.0296258
COPS9	0.47063	0.0296531
CEBPB	-0.298788	0.0296595
MPP2	0.181107	0.0296628
ERVH48-1	3.40964	0.0297404
IER5	-0.224287	0.0298715
CEP192	-0.23405	0.0299857
MIR155HG	-3.62796	0.0300802
NEK1	-0.226477	0.0301599
RGS11	0.262784	0.0301821
DNM1	0.184862	0.0302268
CPT1B	0.517512	0.0302431
DMTN	0.297287	0.0303404
TOPBP1	-0.219985	0.0303769
STOX1	-0.393806	0.0304317
NHSL1	-0.205698	0.0305258
PKN2	-0.226329	0.030597
GDAP2	-0.278622	0.0308011
SSSCA1-AS1	0.527372	0.0308237
BEST1	0.356269	0.0308807
SMIM12	0.297962	0.0308901
XPO4	-0.245399	0.0310229
MEG3	0.170303	0.0311209
LPCAT4	0.199255	0.0311434
AC007325.2	-0.50139	0.0312327
UCHL3	1.02784	0.0312638
KRT8P12	0.481464	0.0312715
RASA4	0.534931	0.0313028
PAICS	-0.210348	0.0313539
FSIP2	-0.355506	0.0313792
FAM157C	0.963011	0.0314029
DANT2	2.744	0.0314246
VIRMA	-0.217682	0.0314293
SLAIN1	-0.280612	0.0314408
PIBF1	-0.282809	0.031503
AC019080.4	4.13571	0.0315318
BEX5	0.515697	0.0315881
AL031710.2	3.45717	0.0316863
PTGES3P3	-1.92332	0.0317314
AP001505.1	0.614198	0.0318686
ZCCHC12	0.239831	0.0318932
ACHE	0.248666	0.0320087
AC090607.2	-1.09474	0.0320572
KCNK12	0.288481	0.0321298
ZNF581	-0.267485	0.032199
USP40	-0.19074	0.0323302
RPS5	-0.171177	0.0324919
AC005702.4	-2.48747	0.0325612
FLJ16779	0.69901	0.0325945
C20orf173	-4.26368	0.0326954
HELB	-0.331001	0.0327792
RPL38	0.301766	0.0328391
SOWAHA	0.40588	0.0329409
APCDD1L-DT	-2.01858	0.0331645
LAGE3	0.252034	0.0332233
GFM2	-0.268354	0.0336964
MFSD14A	0.621023	0.033776
CTSF	-0.183313	0.0338464
MT-TL2	1.146	0.0338498
RPL7A	-0.161346	0.0338629
AC012254.3	-3.75552	0.0340181
IDI1	-0.167801	0.0340728
RPEL1	-3.53395	0.034098
PFDN2	0.283413	0.0341408
ARHGEF25	0.198859	0.0341744
BNIP1	-0.318666	0.0343737
C5orf34	0.621555	0.0345409
AC116351.2	1.06347	0.0345976
C1QTNF12	0.770734	0.0346907
HNRNPA1P41	-2.64673	0.0347714
KIF20A	-0.332009	0.034827
AC005052.1	1.33209	0.0348837
GOLGA2P10	0.261676	0.034919
ZNF580	-0.173552	0.0350543
RRM1	-0.224588	0.0351835
CLSTN3	0.170292	0.0352112
DHDH	1.06995	0.0352227
P2RX5-TAX1BP3	0.574342	0.0352628
TALDO1	-0.182727	0.0352662
AC012170.1	4.11321	0.0354551
ITGB8	-0.187033	0.0354729
PEX11B	-0.238894	0.0355707
FRMPD2B	3.71923	0.0355942
PPFIA2-AS1	1.08281	0.0356246
LHFPL2	-0.325456	0.0357204
PEX5	0.178572	0.035778
FAM133DP	-0.878486	0.0358578
AGBL1	-0.545907	0.036005
CALM2P3	-3.53428	0.0360741
MSTO2P	0.337543	0.0360885
LANCL1-AS1	-0.988105	0.0361361
DNTTIP1	0.296431	0.0361379
CCNB2	-0.292124	0.0361697
ALMS1	-0.243	0.0363213
NAGS	0.62022	0.0363362
AL133243.2	-0.62034	0.0363836
C3orf18	0.244744	0.0364654
UBR7	-0.19188	0.036535
SARM1	-0.172768	0.0366098
AC091045.1	1.99516	0.0366132
CPED1	-1.03127	0.0366544
ZNF512B	0.2039	0.0366606
AC024560.1	-2.27779	0.03667
C4orf48	-0.252415	0.0367426
HAAO	-0.903655	0.0367912
GINS2	-0.313119	0.0368592
PAPPA2	-0.623925	0.0369374
TGM4	-3.44435	0.0369715
SNHG5	0.273661	0.036984
BMPER	-0.789705	0.0369977
EEF1A1	-0.131443	0.0370471
MIR7-3HG	0.383737	0.0370733
EPB41L5	-0.177883	0.0373115
AC012512.1	1.68082	0.0373137
KCNQ3	0.240877	0.0373298
CLASP1	-0.168851	0.0374548
CORO6	0.248059	0.0374966
TBC1D1	-0.239088	0.0376342
SSR4	0.208574	0.0376514
MRPL46	0.431493	0.0377635
SLC6A7	0.719117	0.0377641
SAPCD2	-0.331593	0.0379596
ESM1	3.21408	0.0380185
CDK5RAP1	0.250735	0.0381292
AC079140.4	-1.45325	0.0381309
PIGCP1	-0.443723	0.0381593
AL031429.2	-4.54662	0.0382831
FOCAD-AS1	3.6557	0.0383026
AC010327.3	0.912906	0.0384242
PHLDA2	1.0061	0.0384712
AL592295.1	3.67968	0.0387106
E2F1	-0.229547	0.0387568
AL138955.1	-1.72814	0.0387654
FKBP2	0.358872	0.0387687
M1AP	2.33925	0.0388639
DDC	1.56618	0.0388953
WWTR1	-0.237279	0.0389675
NDC80	-0.314797	0.0391858
ZNF816	-0.415638	0.0393015
PLXDC2	-0.339114	0.0393759
AL390719.1	0.463608	0.0395257
AL138690.1	-1.60373	0.0395581
NAP1L5	0.210939	0.0395625
MPRIPP1	0.643777	0.0396734
SNORD89	4.04611	0.0397524
LHX2	-0.162998	0.0398132
AP003486.1	-0.330712	0.0399571
PRAG1	-0.180775	0.0400007
MRPS21	0.194175	0.0401673
PYCARD	-0.848695	0.0401754
LINC02521	-2.73287	0.0403182
PRSS56	-0.791628	0.0403376
AC087203.2	4.0377	0.0404231
PRKCZ	0.279515	0.0404662
NEK2	-0.321	0.040658
SYT15	0.61666	0.0406595
DLX5	-0.2388	0.0407164
PPP2R3C	-0.242609	0.0407413
CBWD4P	0.919883	0.0407622
UQCRQ	0.199624	0.0408007
PTEN	-0.142813	0.0408965
L3MBTL3	0.313791	0.0409228
ZNF878	-1.32855	0.0409347
BEX3	0.25123	0.0409525
NEDD8	0.272703	0.0409665
LARP6	0.205712	0.0411281
SNX24	-0.251016	0.0412767
FAM207BP	-1.76506	0.0413498
AL121906.2	-1.09808	0.0413728
THUMPD3	-0.185348	0.0415847
TTI2	-0.350475	0.0416162
KIF15	-0.282765	0.0416363
NCAPG2	-0.248427	0.0416592
B3GALT2	-0.218194	0.0416662
ZFPM1	-0.210251	0.0416825
NAA10	0.274582	0.0416848
AC010245.2	-0.810681	0.0416872
GNPAT	-0.156917	0.0417353
PRKDC	-0.1679	0.041756
ZFPM2-AS1	-0.840657	0.0417701
DIRAS2	0.381223	0.0417763
SNHG19	0.350112	0.0421288
C19orf70	0.281789	0.0421636
AL139294.1	-3.93875	0.0421783
SURF6	0.231999	0.0422594
AL136366.1	-0.34288	0.0422604
AC091153.3	2.50109	0.0423611
ROBO4	2.53839	0.0425659
L1CAM	0.195465	0.04259
RN7SL3	0.926408	0.04263
AL353801.1	4.09342	0.0426886
AL162458.1	0.483532	0.042739
AJ003147.1	2.11422	0.0428329
ATP5MF	0.350718	0.0429971
MARCKSL1P1	4.08989	0.0431278
ATP11B	-0.194023	0.0432633
AL078601.2	3.59903	0.0432809
INE1	0.774407	0.0433069
AF131215.7	4.02928	0.0433188
HSPA8	-0.124053	0.0433881
MSH6	-0.163935	0.0434452
AC024940.2	1.62297	0.0434469
FAM129C	0.755829	0.0434735
AC091729.2	-4.18673	0.0434905
SLC7A2	-0.355708	0.0435677
WAS	-0.775037	0.0435898
UBA2	-0.162999	0.043603
SYT3	0.228445	0.0436172
RPL24P4	-0.433767	0.0436303
AC032044.2	2.94733	0.0436841
RPLP0	-0.148133	0.0437564
PUSL1	0.362525	0.0438504
DYNC1LI2	0.137686	0.0439286
LUZP2	0.352817	0.043931
RAP1GAP2	0.22231	0.044027
FANCI	-0.226145	0.0442271
TMEM56-RWDD3	-0.923754	0.0442379
AC026401.1	-4.43935	0.0443532
ESPNL	-1.79463	0.0445441
LINC02078	4.08526	0.044582
C1orf122	0.253681	0.0446706
SALL3	-0.236831	0.0447416
EPS8	0.182553	0.0448572
RPS6KL1	0.190747	0.0448989
GNG3	0.372057	0.0449727
AL133406.2	1.47891	0.0449873
AC006460.2	0.588275	0.0452053
FBLL1	0.253031	0.0452646
VEGFD	-2.02997	0.0454341
CHCHD10	-0.294419	0.0454803
IQCB1	-0.210223	0.0455024
AL513302.1	-4.17802	0.0456255
KNTC1	-0.231537	0.0457294
MASTL	-0.370487	0.0458378
BCL3	-0.260508	0.0459147
SCN3B	0.214533	0.0459194
AC083798.2	-0.845681	0.0459543
AC002350.1	1.26591	0.0459772
PGM2L1	0.195716	0.0460671
STARD9	-0.257827	0.0460787
CCR12P	2.79716	0.0460999
SNORA5A	-2.48853	0.0462286
KCNJ6	0.468737	0.0463816
RAB5C	0.254319	0.0464742
PRDM10	0.214917	0.0465533
CIRBP	0.213323	0.0465549
KIF4A	-0.253212	0.0465612
MYO18A	0.148655	0.0465698
DHX9	-0.125721	0.0465705
AL691432.1	0.523171	0.0465995
POU5F1P6	1.71139	0.0466131
GOLGA8A	0.246573	0.0466664
AC134312.4	3.98941	0.0467198
RTN4R	-0.262804	0.0467998
GLO1	-0.193903	0.0468111
TMEM177	-0.280659	0.0468499
LINC01748	-0.704915	0.0468577
ZNF320	0.379549	0.04694
RNU6-652P	-3.4315	0.0469946
HPN	3.2523	0.0469996
ACSF3	0.241953	0.0471127
AFG3L2	-0.212704	0.0471137
NIPSNAP2	-0.184991	0.047145
NUP188	-0.204559	0.04721
CCDC88B	0.310148	0.0472165
ZNF781	-0.410429	0.0472807
HIPK4	1.63276	0.0474707
AC104260.2	3.98066	0.0475141
GABRA2	0.234253	0.0475423
ZNF414	-0.232556	0.0477445
VPS9D1-AS1	0.529577	0.0477502
PELI2	-0.255314	0.0477616
CUX2	0.268733	0.0477888
LMNTD2	0.317954	0.0478113
PLCH1-AS1	-4.39915	0.0478235
ANKRD52	0.167664	0.047946
NLRP6	2.19207	0.0480141
DPEP1	3.11867	0.0480962
MATK	0.328674	0.0481285
DOCK7	-0.169528	0.0481566
KIF11	-0.201043	0.0482509
PHIP	-0.179564	0.0483657
MAP3K15	0.708783	0.0484379
CHCHD5	0.281732	0.0485719
AC124283.2	2.15641	0.0485726
ABCC6	0.524819	0.0485775
ZNF217	-0.23523	0.0486105
ARF3	0.171831	0.0486106
AL355312.2	3.53317	0.0487839
AC007922.2	-4.07188	0.0487971
PCNA	-0.184815	0.0488168
AC092691.1	0.537788	0.0488314
RPS7P11	-0.324632	0.0488699
L3MBTL4	-0.429324	0.0488996
ZMAT1	-0.280972	0.0489683
AC092811.2	4.05783	0.0489694
AL035467.2	3.50025	0.0490116
MPST	-0.161961	0.0491737
APTR	0.376979	0.0492587
RING1	0.206255	0.049295
COPS4	-0.207299	0.0493108
GTF3C2-AS1	2.36876	0.0493385
ABLIM2	0.228182	0.0493484
ATP6V1E1	-0.155177	0.0494172
CLEC3B	-2.94738	0.0494445
PCSK1	0.383496	0.049482
UBE2MP1	-0.906138	0.0494863
TYW1B	-0.431778	0.0495992
RAVER2	-0.298804	0.0496237
MARCO	-1.78595	0.0496765
GTPBP3	0.277723	0.0496847
PPIL4	-0.224433	0.0497351
EFCC1	0.461994	0.0497363
POLD3	-0.219133	0.0497488
ZCCHC3	-0.161973	0.0497489
FGFR2	-0.22128	0.0497757
AL353751.1	-4.15989	0.0498146
LINC01547	0.378737	0.0499012
AC005821.1	-4.0255	0.0499896
BAIAP2-DT	0.235042	0.0500012
KCNC3	0.2377	0.0500561
TP73	-0.59157	0.0501511
ADGRL1	0.126416	0.0501658
NMNAT3	-0.304757	0.0501974
AC130650.2	0.283815	0.050209
SNORD12B	3.06709	0.0502739
SERF1B	1.20515	0.0502939
TK1	-0.320114	0.0504246
TMA7	0.245849	0.0505041
RBM15-AS1	3.08299	0.0506757
CCM2L	1.03313	0.0507465
SLC30A4	0.218743	0.050769
GTF3C3	-0.219543	0.0509136
PARP10	0.270262	0.0509622
SEC31A	-0.172931	0.0509622
ZFP3	-0.235507	0.0509919
WDR60	0.200399	0.0510809
IQCE	0.153962	0.0511188
HSD17B14	0.221383	0.0511755
ERVK9-11	-0.864662	0.0512245
DLG4	0.162927	0.0513567
CKMT1B	0.57848	0.0515013
UQCRC2	-0.147534	0.0515785
NKX2-1-AS1	-0.644817	0.0516337
TPT1	-0.127644	0.0517654
ZSCAN4	-4.38511	0.051768
PIK3R4	-0.214283	0.0518042
PPM1J	0.552788	0.051816
CENPA	-0.298788	0.0518427
AC116533.1	-0.261255	0.0519311
SYNGAP1	0.173271	0.0519637
PNRC2	-0.158633	0.0520437
CD2	4.28729	0.0520708
BPNT1	-0.196544	0.0520709
AC073136.1	1.40726	0.0521084
AL121929.2	0.480411	0.0521274
NCMAP	0.419104	0.0521327
EXOC3-AS1	-0.391058	0.052242
TEX10	-0.208712	0.0523321
TRIQK	-0.183173	0.0523401
SOX13	-0.406967	0.0524216
C10orf67	2.04376	0.0525091
SDR42E1	3.95553	0.0527463
ZNF410	0.693002	0.0527491
POT1	-0.220519	0.0527732
ARV1	-0.282528	0.0528737
AP001107.9	0.477189	0.0529033
TMEM126A	-0.310095	0.0529101
AP003119.3	-0.35378	0.0529713
MIAT	0.255269	0.0530046
TIMELESS	-0.196212	0.0530531
AC109460.2	0.627706	0.0530857
ATIC	-0.175883	0.0531644
PDIA3	-0.192108	0.0533616
KPTN	0.232574	0.0533635
SLC4A4	-0.206795	0.0534339
AC003035.2	3.97153	0.053514
PGPEP1	0.177702	0.05352
GUCA1A	0.80762	0.053591
FAM160B2	0.15231	0.0536025
GLYATL2	-0.785207	0.0536459
TEAD4	-0.909296	0.0537339
RAB37	0.544943	0.0537422
LINC02139	2.03339	0.0538376
PRKRIP1	0.198236	0.0538628
CHAMP1	-0.193643	0.0538651
YIF1A	0.204358	0.0539572
BORCS8-MEF2B	-4.05639	0.0540143
MRPL36	-0.289064	0.0540546
ACTG1	-0.138054	0.0540558
N4BP3	0.241307	0.0541746
RNY4P10	-2.01807	0.0542623
AC007448.4	-1.20452	0.0542806
RBP1	-0.245619	0.0543548
CYFIP1	-0.14391	0.0543838
TOX	-0.178957	0.0543921
LIFR	-0.18105	0.0544109
KIF5C	0.132236	0.0544118
LMO7-AS1	-2.42011	0.0544193
LRRC27	0.195691	0.0544505
AC093627.4	1.11479	0.0544515
PPM1H	0.256841	0.0546197
AC010503.4	1.68385	0.0546565
AC036108.1	2.05237	0.0546566
AC062029.1	0.726052	0.0547345
HCN4	0.234973	0.0547347
TTLL6	0.570272	0.0547364
CWF19L2	-0.283496	0.0547671
F2RL2	1.11018	0.0548285
PDE4B	-0.183685	0.0549044
AC092656.1	-3.99821	0.0549146
PMM2	-0.451217	0.0550601
ATG5	-0.191575	0.0550805
ZNF367	-0.269271	0.0551104
GUSBP9	1.24229	0.0551526
IARS2	-0.161841	0.0551791
JUNB	-0.312209	0.0552914
RTN3P1	-0.441703	0.0553085
CHST6	0.310225	0.0554889
TFG	-0.143775	0.055497
CCDC196	3.96421	0.055544
SEC24B	-0.172399	0.0555466
TIMM21	0.226609	0.0555582
SMNDC1	-0.208374	0.0556699
FANCM	-0.368315	0.0557015
PARP4	-0.228931	0.0557807
CCDC9B	0.345798	0.0559279
RN7SKP272	-3.81595	0.055936
AL390726.6	-0.690174	0.0559592
GFI1B	-2.20793	0.056024
D2HGDH	0.210325	0.0561948
BX005266.2	2.40377	0.0563379
CDK1	-0.189659	0.056341
AL391427.1	2.69934	0.0563941
AC103691.1	-2.48111	0.0564601
HSP90B1	-0.171465	0.0566815
AC110998.1	-1.13362	0.0567338
AGAP2	0.212959	0.0567485
AC099791.2	2.34282	0.0568814
HSPB3	0.955151	0.0569392
RPS6	-0.149633	0.0569487
AC027373.1	1.48657	0.0570098
BAALC-AS1	0.505943	0.0570764
GLYATL1P4	3.69664	0.0572063
TBL3	-0.176244	0.0572842
RBM6	0.154713	0.0573286
FAM124A	-0.207847	0.0573346
SLC8B1	0.223004	0.0574281
CNOT9	-0.152002	0.0574604
PMF1	0.304397	0.0574827
HRK	-0.328726	0.0576448
YTHDF2	-0.151983	0.0576968
MYO1B	-0.2095	0.057761
HIVEP1	-0.227133	0.0578958
MTG2	0.178026	0.0579651
TMEM132E	0.189452	0.0581048
SEC24D	-0.251808	0.0581772
TMEM258	0.297966	0.0582217
AC002558.2	3.9515	0.0582691
ADI1	-0.180714	0.0582784
AKR7A2	-0.192669	0.0582807
LINC00368	-2.09974	0.0583088
KRTAP5-7	1.63726	0.0583451
ORC3	-0.203108	0.0585408
AHCTF1P1	-0.42314	0.0586661
AC093390.2	-0.862971	0.0587213
MYOG	-2.23434	0.0588034
PITPNM3	0.189769	0.0588167
AL035411.1	-1.4241	0.0588285
RBM38	-0.235366	0.058867
HS6ST3	0.28248	0.0588935
PACERR	-3.31116	0.0589955
FUT11	0.19419	0.0590145
SPRYD3	0.183699	0.0590466
CDK10	0.150664	0.0591033
AC018521.5	0.616448	0.0592097
MAML1	-0.153868	0.059223
SNORA79B	3.09834	0.059303
ZDHHC23	-0.391496	0.0593138
AC096570.2	-1.05016	0.0593351
AL139130.1	-2.71054	0.0593455
TBX3	2.69631	0.0593597
IFNGR2	-0.206301	0.059504
FOXG1-AS1	-0.556214	0.0595067
GABRG2	0.25006	0.0595165
IMPDH2	-0.133731	0.0597025
ZNF83	-0.178464	0.059721
AC008121.2	-3.79602	0.0597273
RPS29	0.265865	0.0597415
KATNA1	-0.26856	0.0597504
PCYOX1L	-0.21273	0.0597529
FAM163A	2.97881	0.059758
ZNF469	0.342286	0.0598065
HMGB2	-0.222826	0.0598406
AL390198.1	-1.25728	0.0600323
SPIRE1	-0.144472	0.060079
TSSK1A	1.90679	0.0601391
ASS1P2	3.0148	0.0602456
SNORD113-1	3.87117	0.0603487
C20orf144	-0.93777	0.0603758
PRR5	0.252828	0.060427
LRRC3B	-0.167055	0.0604333
ZNF513	0.210754	0.0604786
CNTN6	-0.78261	0.0605341
AC009220.3	-1.68562	0.060549
E2F6P1	-4.10628	0.0605731
CD164	-0.202596	0.0605813
CCNE2	-0.376327	0.0606438
SMIM11A	1.82261	0.0606639
AL365356.1	3.27328	0.0607916
AP001107.1	1.18587	0.0608391
RFWD3	-0.278535	0.0609252
NUBP1	0.346263	0.0609289
XDH	1.15154	0.0609896
LINC02268	0.862301	0.0610338
ST20-AS1	0.454809	0.0610862
AL583856.2	0.976698	0.0611014
AC079781.3	-3.32741	0.0611147
MYEOV	-4.37864	0.0612155
NEFM	0.306038	0.0612578
TRMT10C	-0.230571	0.0612843
TMEM234	0.357465	0.0613982
MSH5-SAPCD1	-4.37372	0.061418
2023-09-10	-0.257086	0.0614273
AP002884.1	0.268594	0.0615148
MAST4-AS1	1.58717	0.0615226
GLYCTK	0.305777	0.0615785
IARS	-0.157064	0.0616058
AC004875.1	-3.44543	0.0616542
LINC00642	-2.64332	0.0617604
C6orf120	-0.210358	0.0617801
TBL1XR1	-0.151864	0.0617962
EIF1AY	-0.247605	0.0618932
AL139384.1	-0.71202	0.0619168
ESCO2	-0.293545	0.0619211
ARMCX3	0.162914	0.0619398
MCM5	-0.244314	0.0619523
EQTN	-3.93324	0.0620578
SAP18	0.157294	0.0621411
ASL	0.329643	0.0621894
PAK6	0.231231	0.0623749
HADH	-0.207389	0.0624305
RPL4	-0.152246	0.0624317
AC124283.4	2.37992	0.062528
NPFFR2	-0.747866	0.0626458
RAB4B	0.908945	0.0626469
RPL29P11	0.661124	0.0626507
SLC8A2	0.227668	0.0627233
CCDC134	0.455211	0.0627792
AC104073.4	-3.97594	0.0629099
LGI3	0.365911	0.0629806
AC010615.2	-0.420839	0.0631761
NFIA	-0.154744	0.0632703
AC072022.2	0.898855	0.0632853
HIST1H4J	1.676	0.0632853
MRPS35	-0.183851	0.0632902
ATP5IF1	0.331515	0.0633402
NUP98	-0.18241	0.0633582
PPP3CB-AS1	0.834442	0.0633746
AL139287.1	0.504932	0.0633807
MOCS3	0.251837	0.0633872
ARRDC1-AS1	0.207651	0.0635092
C16orf89	-0.576281	0.0635275
AL590326.1	0.887678	0.0635902
C9orf170	-3.76122	0.0636431
KRTCAP3	0.589451	0.0636509
AP001993.1	-1.3337	0.0638788
AC012181.1	-1.8915	0.0639218
Z98884.1	2.6425	0.0639901
DAO	1.09337	0.0640056
FAM149A	0.236157	0.0640642
AP003717.2	3.92418	0.0640775
FAM240A	3.92418	0.0640775
ZNF556	1.02434	0.0641689
MEOX1	-2.77557	0.0642487
MAP1LC3A	0.245906	0.0642524
PDZD3	1.49282	0.0643176
B3GNT5	-0.188845	0.0644425
IFNAR2	0.811942	0.064461
FSD2	-2.55538	0.0645555
AC012020.2	2.24109	0.0646357
NPM1P27	0.443336	0.0647517
LUC7L2	0.18067	0.0648219
TTK	-0.307076	0.0648311
TCAF2	-0.949162	0.0648523
FRRS1L	0.170352	0.0649851
MXD1	0.269698	0.0650022
USF2	0.171246	0.0650111
SOX9	-0.16579	0.0651098
C9orf3	-0.281493	0.0651493
LYPD3	0.447655	0.0651773
GNAT1	1.53376	0.0654605
AURKB	-0.271755	0.0654614
MAPRE3	0.168006	0.0655631
AC017079.2	-3.92569	0.0656325
DUSP6	-0.187888	0.0656447
FAP	2.22931	0.0657068
DGKD	0.1289	0.0660047
KRBOX4	0.268344	0.0660741
TMEM72-AS1	0.971457	0.0661218
GPR45	0.602511	0.0661221
ATG13	-0.153743	0.0661265
SLC2A3P4	3.33867	0.066147
PTPRZ1	-0.185329	0.0661646
YEATS2-AS1	0.61309	0.0661912
AL035681.1	0.810323	0.0663846
TSR2	0.255617	0.0664617
TERC	4.12838	0.0664646
BPHL	0.196224	0.0665049
SMARCE1P6	3.36287	0.0665431
AC002558.1	-4.19953	0.0665448
AC145124.1	0.55527	0.0665811
CLIC5	1.54947	0.0666017
IPO5	-0.132266	0.06662
ZNF438	-0.294945	0.0666759
IL4I1	1.28894	0.0667382
AC010240.3	3.3157	0.0667655
BMS1P7	4.5521	0.066779
DCLK3	0.71857	0.0668287
APBA1	0.162819	0.0668564
AL355803.1	3.86344	0.0669067
AL451069.2	3.13312	0.0669434
MARVELD1	-0.175203	0.0669522
AFG1L	0.287816	0.0670312
BORCS8	0.330636	0.0671405
NEGR1	0.207046	0.0671507
GGT7	0.163875	0.0672847
MPDU1	-0.180027	0.067306
ZAP70	-1.27645	0.0675071
DNAH3	0.86108	0.0675265
PNMA6F	0.594879	0.067606
PLAGL2	-0.192527	0.0676224
AL354892.2	-0.481057	0.0676895
LINC01248	-2.35922	0.0677672
AC009021.1	-3.40465	0.0678431
TOP2A	-0.163633	0.0678738
FAM50B	-0.255293	0.0679395
PIK3C2B	0.187126	0.0680598
ANKRD20A21P	3.88846	0.068081
SMPDL3B	1.1787	0.0681078
PPP1R3C	-0.258438	0.068188
ATP5MC1	0.2282	0.0683037
RNASET2	0.276891	0.068417
C8orf58	-0.288992	0.0685057
CSE1L	-0.15488	0.068544
SMARCA5	-0.149409	0.068577
ABCB9	0.208911	0.0688178
OTUD7A	0.216356	0.0688633
AL139246.4	1.08196	0.0689992
CDC27	-0.179876	0.0690779
NAT16	0.260405	0.0692031
TACC3	-0.184716	0.0692638
NAF1	-0.320165	0.0692797
AC010642.2	0.615481	0.0693515
ARFGEF1	-0.170827	0.0693902
CLEC18B	0.320453	0.069461
PDYN	0.505507	0.0694953
HIC2	0.255264	0.0695349
SLC25A45	0.532337	0.0696233
AL157871.3	-3.88561	0.0697185
STK19	0.268134	0.0697608
AL512329.2	-2.18628	0.0700633
ACTL6B	0.247146	0.0700733
KIAA0586	-0.217773	0.0701698
SYT1	0.178486	0.0703198
AC099811.5	2.00692	0.0703575
AC011498.4	2.72531	0.0704269
AC022400.8	1.23646	0.0705342
AC022558.3	1.974	0.0705634
PPIAP29	-1.34361	0.0705831
AC104521.1	1.75499	0.0706542
NDUFB8	0.481185	0.0706774
PAIP2	0.170846	0.0706937
AC006148.1	1.55817	0.0706942
AL353704.1	2.01921	0.0707482
LDAH	-0.192162	0.0707603
CIAO2B	0.204073	0.0707981
SNRNP200	-0.130865	0.0708179
AL353803.1	3.28431	0.0709887
ACTB	-0.130139	0.0710072
RN7SL2	1.22328	0.0710725
Z97180.1	-0.514356	0.0710789
NARF	0.167801	0.0710842
LPIN3	0.30545	0.0711119
VPS37B	-0.171357	0.0711731
AC122718.1	-0.722547	0.0711987
HSPA8P4	3.35449	0.0712387
F8	-0.335074	0.071283
AC102953.2	0.221964	0.0712916
FKBP3	0.181501	0.0712992
LINC01144	-0.740364	0.0713062
CCDC57	0.145496	0.071316
ZNF433	-0.382295	0.0713279
SLC50A1	0.276939	0.0714393
CTBP2	-0.183379	0.0714762
AC022211.3	0.773614	0.0715236
DEK	-0.158011	0.071541
AC126474.2	-0.415347	0.0716716
MZT2A	0.250342	0.0716792
HS3ST1	0.32253	0.0717581
MLNR	2.81808	0.0718764
LRP6	-0.151766	0.0718951
IQGAP3	-0.300182	0.0719765
AL031728.1	1.89187	0.0720617
SYNJ2	-0.252297	0.0722107
CX3CR1	1.54319	0.0724976
TMEM242	0.180559	0.0725848
ERLIN1	-0.202532	0.0726767
GPR149	1.62306	0.072707
C4orf54	-0.912927	0.072758
NPY4R	-4.16634	0.0728021
BCAP29	-0.167346	0.0728832
HPRT1	-0.293553	0.0729767
STAR	1.28797	0.0730095
MIR6739	-3.88944	0.0730324
CENPH	-0.295802	0.0730731
SSTR3	1.52638	0.0730855
SOX5	-0.215857	0.0730923
AC100827.2	-1.49108	0.0731823
IMPDH1P5	-2.59252	0.0732309
GRK5	0.209022	0.0733082
KCP	0.647067	0.0733585
RPL21P135	-2.70211	0.0734127
TAC3	-0.220925	0.0734618
NCAPH	-0.242399	0.0735428
CD160	-1.34729	0.0736458
ELOC	0.178451	0.0736525
PROX2	1.36418	0.0736527
GIPR	0.444915	0.0738249
AC021054.1	-0.698512	0.0738333
GAP43	0.19111	0.0738397
ASAP1	-0.160665	0.0738445
AC011511.1	1.10167	0.0738664
AC011442.1	2.89074	0.0739844
LINC01013	1.44036	0.0740009
FAT4	-0.190618	0.074157
QRFP	0.971354	0.0742125
FBXO44	0.195174	0.0742464
INTS13	-0.225997	0.0742991
KARS	-0.144132	0.0743473
GATD3A	0.354369	0.0744067
CALHM5	1.47667	0.0744668
RF02271	-2.16847	0.0744763
PEBP4	0.980678	0.0744919
TSIX	-3.42801	0.0744919
CRHBP	0.301786	0.0745185
TLE6	0.489127	0.0745341
AC087392.5	0.862737	0.074548
FRMD7	-0.578697	0.0745586
AC117395.1	-1.66317	0.0746416
GABRA6	-2.35119	0.0746632
RNF40	0.135527	0.0747031
AL136380.1	3.34063	0.0747218
PRIM2	-0.286238	0.0747911
F2RL1	-0.254723	0.0748908
CTNND1	-0.145721	0.0749856
TCEAL8	0.155634	0.0749864
PCDHGB7	-0.297032	0.0750896
AHRR	-0.208874	0.0751219
OR1F1	-0.740845	0.075144
SEC16B	-2.16902	0.0751676
NIM1K	0.315118	0.075171
TAF15	0.200289	0.0752235
RND3	-0.227394	0.0752404
HAP1	0.174767	0.0753721
VN1R42P	1.4106	0.0753791
LRRC8A	-0.130871	0.0753849
KDM3A	-0.158909	0.0753998
DIO2	-0.256451	0.0754538
BBX	-0.188978	0.0756692
APP	0.137716	0.0756804
UBXN8	-0.317547	0.0757135
JUN	0.152619	0.0757349
PACSIN1	0.202121	0.0757566
AL162430.2	-3.80251	0.0757958
PRPF8	-0.141204	0.0758143
AC073335.1	-3.89246	0.0759089
SLC4A3	0.140814	0.0760217
SNX5	-0.17575	0.0760451
OCIAD1-AS1	-1.03733	0.0761746
C11orf58	0.130975	0.0762303
WIPF3	0.17709	0.0762387
TUBA1B	-0.138369	0.0762398
AC012184.3	0.888013	0.0762933
HDC	0.670214	0.0763393
SSR2	-0.164153	0.0763925
LRRC3-DT	0.925458	0.0765003
IRGM	2.9692	0.0765105
AC005480.1	1.7107	0.0765257
MIR760	1.97222	0.0768335
STK39	-0.15776	0.0768537
NPW	-0.763937	0.0769035
ZNF710-AS1	-0.213195	0.0769116
LINC01623	-0.898792	0.0769455
LY6G5C	0.274766	0.0769492
PCOLCE2	-0.471124	0.077105
P2RX5	0.59743	0.0771678
SLC25A13	-0.214741	0.0773038
EEF1A1P12	-3.31031	0.0773123
AC010761.3	2.71885	0.0773643
UBE3A	-0.131494	0.0773679
GOLGA3	0.128507	0.077403
ROM1	0.330527	0.0774907
PPAN	0.533522	0.0776087
POLE2	-0.521286	0.0776671
HMGB1P31	-1.32307	0.0776895
POLG2	0.30156	0.0776943
DERL2	-0.191709	0.0777046
GLB1	-0.208172	0.077729
RABGEF1	0.385811	0.0777661
SDC3	0.212726	0.0777775
PMAIP1	-0.656206	0.0777856
MINK1	0.121281	0.0778415
NANOS2	3.53038	0.0779571
LINC01823	-3.79842	0.0779832
FOXM1	-0.200072	0.0779955
PNPLA3	0.262209	0.0780952
TRAPPC2B	-0.366547	0.0781137
LENG1	0.34103	0.0781391
TFDP1	-0.128379	0.0781597
AL390879.1	-0.504148	0.0782786
CCDC116	-1.05313	0.0782962
HAGH	0.204926	0.078311
RPS9	0.168144	0.0783364
DEPDC1	-0.271751	0.0783538
LCP2	1.97836	0.0783756
KCNC1	0.206077	0.0783795
PNMA8B	0.200778	0.078389
STX1A	0.161253	0.0784106
KCNT1	0.232934	0.0784144
MTRNR2L3	-3.86896	0.0785122
CAPRIN1	-0.123517	0.0785182
RHBDF1P1	-2.96001	0.0787056
LIMCH1	-0.226094	0.078901
POMT1	0.147331	0.0789048
SNX22	0.289504	0.078907
RFXAP	-0.229891	0.0789321
NUCB1-AS1	-3.57327	0.0792035
ZNF275	-0.173347	0.0792942
PTCHD3P2	1.60071	0.0793265
GRM5	0.247224	0.0793822
MYH10	-0.135605	0.0794026
SKP2	-0.194382	0.0794115
CDC25A	-0.313987	0.079414
AL391001.1	-2.09897	0.0794967
DSTNP2	-0.339454	0.0795027
RPL17	0.359016	0.0796604
TIGD2	-0.460596	0.0796907
NHEJ1	-3.02949	0.0797216
PRPF18	-0.400086	0.0797909
CCDC186	0.200813	0.0798213
LARP4	-0.160167	0.0798389
TAF4B	-0.95562	0.0798794
AP001412.1	-1.23753	0.079985
NDUFB3	0.275647	0.0799865
SPARCL1	-0.152768	0.0799976
TRIM74	0.715573	0.0800866
AC099681.1	-1.8326	0.0801011
ZNF283	0.289732	0.0801082
MCM10	-0.279464	0.080155
AC010422.4	-4.12967	0.0801987
PLA2G4B	0.834494	0.0802564
LINC01070	3.78828	0.0803121
RPL13AP5	0.203032	0.0803148
RNU6-1011P	-4.07905	0.080359
MIR641	1.70793	0.0804275
GOLGA6L5P	0.46444	0.0806087
SYT13	0.152509	0.0806333
DPYS	1.47363	0.0807514
CUL4A	-0.150149	0.0808013
AHR	-0.222758	0.0808725
GSX1	-0.271285	0.0809547
AC091167.6	3.52306	0.0811157
ZFYVE21	0.160057	0.0811334
PIN4	0.275413	0.0812086
WIF1	-0.235726	0.0812437
ACAP1	0.396334	0.0812656
NPM1	-0.134231	0.0812927
SLC13A4	-0.454376	0.0813189
KCNJ4	0.221964	0.0814429
HCG18	0.186823	0.081447
RGCC	-0.418385	0.0814545
BZW1	-0.11606	0.0815065
C21orf62-AS1	-0.691598	0.0815227
SMC3	-0.154481	0.0815329
CLPB	0.172029	0.081545
AL390957.1	1.6882	0.0815876
UFL1	-0.188757	0.0816336
HELQ	-0.284525	0.081661
PSD4	0.302673	0.0816657
LACTBL1	-3.08357	0.08175
AC073610.3	1.63502	0.0817632
RFTN2	-0.234795	0.0818281
C4orf50	0.33676	0.081903
DTX3	0.165944	0.0820633
IL33	-0.347658	0.0820651
PLK1	-0.219996	0.0821223
IRAK1BP1	-0.251589	0.0822314
GSTO1	0.260112	0.082273
CFAP36	-0.176544	0.082288
ZNF786	-0.213446	0.082327
TMEM170B	-0.153547	0.0823697
CRIP1	1.14857	0.082427
HIPK3	-0.158622	0.0825015
CASTOR2	-0.242665	0.0825263
AP003072.4	-3.54821	0.0825891
CHD1L	-0.195873	0.0826197
CFLAR	0.166044	0.0826651
HNRNPKP3	-3.10323	0.0827141
TNKS	-0.132352	0.0827383
TMEFF2	0.201745	0.0827834
SPOCK1	0.150179	0.0829038
MYCN	-0.180175	0.0829923
MTATP6P1	-0.181492	0.0830717
NEPNP	-3.75533	0.0831049
AL133215.3	3.72344	0.0831151
CICP20	3.72344	0.0831151
FAM84A	0.185434	0.0831766
RBM12	-0.133805	0.0833583
AC009065.1	1.505	0.0834316
ATP1A4	-1.03884	0.0836211
ARRB1	0.233015	0.0836693
CADM4	0.207152	0.0837787
ZNF207	-0.116143	0.0837886
BARD1	-0.283764	0.0838251
FBP1	-2.31668	0.0839109
AC105383.1	-0.463531	0.0839366
PXMP2	-0.43739	0.0840098
FUNDC2	-0.172299	0.0840197
CORO2B	-0.138477	0.0840299
AL049844.2	-1.04733	0.0841898
HMX3	1.68133	0.0841926
AC113143.2	-4.05304	0.0842243
ELOCP19	-1.2937	0.0843584
COX16	-0.392235	0.084406
LINC01831	-2.25269	0.0844211
CDKN2D	0.270123	0.0844878
SPAG11A	-2.20488	0.0845145
TMSB4XP8	-0.233551	0.0845735
ATP5MC3	0.145521	0.0845823
TAS2R15P	-0.90076	0.0846233
CHRM5	0.338939	0.084637
MARK4	0.156356	0.0846452
AL162725.2	-1.50015	0.0846752
FAM110D	0.577032	0.0847661
AC024361.2	-1.20197	0.0850813
MYO1D	0.343262	0.0850829
ZNF585B	-0.22269	0.0850996
RBBP4P5	3.34655	0.0851368
RIF1	-0.148725	0.0851439
MTUS2	0.266931	0.0851848
RF00287	3.6936	0.0853126
AC116407.3	-1.88823	0.0854416
COX7C	0.19043	0.0855353
CYTH2	0.138543	0.0855694
TDRD9	0.99265	0.0856443
GCC2	-0.206505	0.085742
LMTK2	0.127987	0.0858772
POLR2A	-0.121647	0.0859186
TCP10L2	-4.083	0.0859605
AP000350.2	1.51459	0.0861
AL355304.1	-2.28257	0.0861112
DDX52	-0.204692	0.0861121
RMDN3	0.165897	0.0861712
SPG21	-0.143167	0.0861748
ZNF740	0.15255	0.0862158
AC112255.1	-2.06366	0.0863265
FLJ20021	0.417181	0.0863437
NDUFB5	0.182648	0.0863687
FOXRED2	-0.190696	0.0864048
GRK5-IT1	3.75311	0.0864058
HSPD1P21	3.75311	0.0864058
AC105402.3	-1.32505	0.0864079
PFN2	-0.202021	0.0864354
ARSH	2.48628	0.0864383
AP001052.1	1.58308	0.0865058
AL662844.4	0.386904	0.0865572
CDV3	-0.125865	0.0866243
THSD1	-0.398514	0.0866385
GPAT4	0.156693	0.086668
CNTRL	-0.204172	0.0867248
AC093620.1	0.7656	0.0867846
CCDC188	0.340498	0.0867891
GTF2H1	-0.178752	0.0868103
PARN	-0.222818	0.0869858
FLJ33534	1.23482	0.0870018
AC008763.2	-2.83442	0.0870135
THUMPD3-AS1	-0.237758	0.0870644
DXO	0.226589	0.0871083
AL031281.2	-0.784392	0.0871459
GADD45B	-0.621895	0.0871757
NTN1	0.143	0.0871978
RPL5P18	-3.2343	0.0872923
AP005131.1	-4.04308	0.0873104
PRSS53	0.378849	0.0873325
KAT7	-0.137852	0.087334
RAB22A	-0.144221	0.0873844
DCAF13P3	3.18408	0.0874393
AL139339.1	-3.09143	0.0875535
KCNH1-IT1	1.7659	0.0875687
CDC25B	-0.184073	0.087598
PIK3R2	1.76622	0.0876101
UPK3B	1.24939	0.0876984
TCF19	-0.232146	0.0878649
AC114939.1	-1.73776	0.0879634
IDH3A	0.189278	0.0880451
NEURL4	0.170675	0.0880705
SH3BGRL3	0.134932	0.0881188
ETNK2	0.233204	0.0881702
AC025265.1	2.53311	0.0882079
AC009486.1	2.93301	0.0882603
AL035448.1	2.20003	0.088296
HDAC11	0.198	0.0882961
POC1A	-0.2954	0.0883503
AC009271.1	2.79439	0.0883547
MIR154	-3.73475	0.0883653
SLC16A3	0.449148	0.0883723
KRT18	0.447597	0.0884864
AL512637.2	-3.76539	0.0886291
SLC16A9	-0.255009	0.0886315
AC069234.4	-2.15471	0.088688
AC004923.4	1.69231	0.0886882
C6orf58	1.21145	0.0886975
GTF2H2	0.266685	0.0887066
TWF1P1	0.451678	0.0888655
SPP1	0.492276	0.0890424
RALGAPA1	-0.161592	0.0891103
CDC20	-0.218266	0.0891772
PRAP1	0.882773	0.0891953
LINC00539	0.575543	0.0892386
AC092053.2	-3.22773	0.089271
AC006213.3	1.31621	0.0892785
FOXC2	-1.01706	0.089302
GAB3	0.798469	0.0893927
MT1X	0.529261	0.0894764
AL137005.1	-2.30722	0.089489
XG	-3.21502	0.0895053
NUMB	-0.166885	0.0896555
HLX	0.865591	0.0896682
BACH1-AS1	-3.27546	0.0896961
C15orf62	0.412845	0.0897061
OCRL	-0.126117	0.0897112
AL353747.2	2.02885	0.0897331
SLC25A4	0.13758	0.0897967
AC131159.1	3.15867	0.0898373
CPSF3	-0.193897	0.0898992
RNF13	-0.214523	0.0899359
POU3F2	-0.165152	0.0899673
TTC16	-2.3777	0.0900071
SUPT5H	0.119611	0.0900154
DAZAP2	-0.125755	0.0900263
KIF2C	-0.190604	0.0900474
NPPC	1.31418	0.0900599
RF00019	2.52637	0.0900761
AL592114.3	-3.72105	0.090095
ILDR2	-0.163794	0.0900965
NAT8	-3.00129	0.0901205
LCMT2	-0.208026	0.0901518
HES5	-0.45577	0.0902091
MRPL14	0.30183	0.090317
CYP27C1	0.554076	0.0903979
XRCC4	-0.333042	0.0904694
TOP3B	0.934336	0.0904906
SNHG15	0.26157	0.0904953
C16orf70	-0.243651	0.0906561
AC104985.1	0.562537	0.090667
AC004832.5	-3.08313	0.0906963
SYT5	0.213625	0.0908439
AC004687.2	-2.35781	0.0908568
RN7SL477P	3.21862	0.0908587
AC127070.1	-1.41639	0.0908968
RHOF	0.335982	0.0909288
ANKRD30BL	0.622534	0.0909649
SNORD15B	3.99871	0.091023
RASD2	-0.120788	0.0910338
AC004865.2	0.892256	0.0911481
MT-CO3	-0.184956	0.0911804
RPL3P2	-2.66131	0.0912628
C6orf48	0.611508	0.091266
GLE1	-0.206383	0.0912873
RGMA	0.148626	0.0913137
C22orf34	-3.76844	0.091349
ARHGAP19-SLIT1	0.994287	0.0913575
COX6A1P2	-0.563881	0.0913633
NOTCH1	-0.161122	0.0914607
HAUS3	-0.179342	0.0914897
ETV2	-0.617737	0.0915447
AC000123.1	2.79575	0.0915838
ZNF600	-0.548164	0.091588
WBP4	-0.194566	0.0916146
TINAGL1	1.45327	0.0916596
TTC39A	0.443503	0.0917804
NAP1L4P1	3.20976	0.0917831
CDC6	-0.295069	0.0918282
AGT	-0.345918	0.0918312
CDT1	-0.257867	0.091841
NKAIN4	0.267144	0.0918752
PAQR4	-0.166968	0.0918849
AC098591.2	-4.03416	0.0919116
STARD7	-0.119862	0.0919204
ERP29	0.167347	0.0919488
URAHP	0.639006	0.0919494
EIF4A1	0.389228	0.0920176
NOC3L	-0.281214	0.0920919
C1QTNF4	-0.225493	0.0921199
XPO5	-0.14604	0.092138
C19orf48	-0.231439	0.0921406
TXK	-2.32381	0.0922003
2023-03-04	0.217687	0.0925693
DHX57	-0.174035	0.0926422
AC124283.3	2.45717	0.0927168
KIZ-AS1	2.49377	0.0927273
HDAC10	0.298901	0.0927463
NOTCH2	-0.175745	0.0927552
PPP2R5B	0.157639	0.0928415
PCDHAC1	0.398772	0.0929165
SIN3A	-0.15508	0.0929369
MEGF8	0.124324	0.0929553
ATP7A	-0.243278	0.0930222
ZNF710	0.154388	0.0930975
AC010547.1	-1.85252	0.0931339
TULP1	2.30573	0.0932594
EGR1	-0.329278	0.0932929
AC127070.2	-0.390006	0.0933701
RNASEH1-AS1	0.253724	0.0935845
MT-TA	1.84166	0.0936477
GPCPD1	-0.227032	0.0936514
RN7SL521P	-1.91033	0.0936675
UTP4	-0.160691	0.0936889
RAE1	-0.195169	0.0936924
IRF4	-2.64553	0.0937169
AC099518.1	-2.06904	0.0937459
AC010733.1	-1.69604	0.0937592
GCNT1P1	3.74844	0.0938895
HS3ST4	0.501806	0.0939202
PDE10A	-0.149129	0.0939323
FUT3	0.935903	0.0939499
SNRPD3	0.133889	0.0939772
LINC01971	-0.936273	0.0940824
PLEKHN1	0.881622	0.0940933
TBCC	-0.220941	0.0940934
RARG	-0.215689	0.0941372
CLEC4G	1.06518	0.0941387
ATP6V0A2	-0.183915	0.0941514
ZBTB22	0.196445	0.09418
AC025178.1	1.68335	0.0941825
BRIP1	-0.366329	0.0942425
AC019257.1	0.422857	0.0942512
AL132657.1	1.93481	0.0942946
AP000766.1	-0.445116	0.0942949
AC007066.2	0.390576	0.0943003
AC026427.1	3.13293	0.0943283
SSRP1	-0.12553	0.0943957
CDKL3	0.576528	0.0944632
FOXA1	-3.26301	0.0945405
FAM66C	0.304484	0.0947872
POLR3A	-0.12593	0.0947999
CIAO2A	-0.189465	0.0948063
AP000253.1	2.15666	0.0948203
MBNL1-AS1	1.05228	0.0948612
LINC02468	-3.2311	0.0949651
ESCO1	-0.189432	0.0949762
BEND3P1	-3.71658	0.0949921
AC007671.1	-3.71658	0.0949921
FGF19	0.602499	0.0950712
EGFL8	0.590664	0.095095
PEX16	0.214566	0.0951047
AC011773.1	-3.18895	0.0951854
OGDHL	0.182152	0.0953296
JMJD7-PLA2G4B	0.283096	0.0953413
RF00019	-3.19475	0.0954649
ATL3	-0.171202	0.0955078
DLX2	-0.236675	0.0955249
LINC01945	3.74296	0.0955338
MIR4664	0.600896	0.0955529
NYX	3.2116	0.0955774
AC104532.2	-1.11879	0.0955837
AL136295.2	0.860952	0.0956819
UCP2	-0.219288	0.0957078
GALNTL6	0.308431	0.0957595
AC018730.2	0.432449	0.0957988
GPR61	0.431244	0.0958843
GNB3	0.216906	0.0958879
RPS4XP22	1.83027	0.0958896
AC035140.1	-2.52498	0.0959557
LHX8	0.543004	0.0960553
CRSP8P	-0.860969	0.0960694
COPG1	-0.122598	0.0961073
AL357055.3	-0.975667	0.0962354
UBB	0.143931	0.096259
AL117350.1	-3.18809	0.0962822
APOBEC3B	-0.482077	0.0964199
RELT	0.220241	0.0964697
AC108463.1	3.177	0.0964772
VPS13D	-0.133815	0.0965674
TOP2B	-0.144965	0.0965682
INPP5A	-0.148614	0.0966441
LENG8	0.126139	0.0966456
RIPPLY2	0.375906	0.0967665
AP003306.2	3.12373	0.0969116
DDN	0.229368	0.0970123
AC145343.1	1.74251	0.0970387
PLCZ1	3.20115	0.0970825
GABRG1	0.265653	0.0970826
OCIAD2	0.278976	0.097117
MEGF10	-0.209999	0.0971179
AL121832.2	0.510087	0.0971459
IQCG	-0.210875	0.0971567
CIAO1	0.117982	0.0971707
VEGFA	0.196227	0.0972183
AC093503.1	4.00845	0.0972974
KPNB1	-0.123615	0.0975094
IQCH	-0.513873	0.0975111
AC114341.1	-1.48313	0.0975729
RCOR1	-0.192908	0.097609
CD180	-0.952248	0.0976141
NTRK2	-0.153931	0.0976642
NUF2	-0.248553	0.0976797
CXorf38	-0.233091	0.0979105
RBFA	0.271012	0.0980821
AP003481.1	3.65202	0.0981437
AL136115.2	3.65202	0.0981437
MT-TH	0.535273	0.0982596
CNTNAP1	0.14509	0.0982717
AC000403.1	-1.20691	0.0983316
PLCE1	-0.185767	0.0983388
AL137127.1	0.889793	0.0983427
SLC26A9	-3.98342	0.0984129
NAALAD2	0.307883	0.0984194
RAB5IF	-0.241015	0.0984644
ZNF57	-0.415019	0.098478
RAP2CP1	-1.73404	0.0984796
FAM131B	0.158444	0.0985666
PALM3	0.294394	0.0986052
F11R	-0.367934	0.0986393
AL049779.2	-2.96281	0.0987764
AC114956.1	-2.20079	0.0988108
BBOX1	0.35157	0.0988564
AC133919.3	2.41185	0.098875
RTP1	0.98	0.0988948
PIP4P1	0.169904	0.099012
FAM163B	0.283921	0.099019
BAIAP2L1	0.460783	0.0990202
RPL7AP66	-1.11071	0.0990289
AC087521.1	0.581247	0.0991476
LINC00658	-3.26679	0.0991877
TMEM145	0.189284	0.0992659
MIR3682	-0.947932	0.0992754
AL365330.1	0.672379	0.0993862
MLKL	2.47791	0.0995225
CTSW	1.74673	0.0995662
PSIP1	-0.104418	0.0995806
SOX30	1.12348	0.0996514
QKI	-0.115272	0.0996654
PABPC1	-0.143308	0.0996689
DYNC1I2	-0.132669	0.0997034
FTCD	0.510416	0.0997148
AC240565.1	-2.98276	0.0997933
TGFB1I1	-0.261874	0.0997983
MGC16275	0.627871	0.0998105
INKA1	0.534528	0.0999411
DNAJC28	0.386093	0.099942
CPPED1	-0.247629	0.10005
ANTXR1	-0.19371	0.100107
TFF3	-3.93411	0.100233
PHF24	0.148593	0.100251
EGFL6	0.836364	0.100253
MCM4	-0.13048	0.100306
EIF3KP1	2.28076	0.100392
TSC22D1-AS1	0.492105	0.100678
AL390728.6	0.398372	0.100734
TRIB1	-0.195657	0.100772
DNAJC8	-0.124078	0.100779
AC100818.1	-2.98284	0.10079
UNGP3	2.70311	0.10079
TTC23	-0.252288	0.100832
DNA2	-0.297014	0.100845
CBX8	0.217839	0.100876
SRSF1	-0.169185	0.100941
OLMALINC	-0.231418	0.100967
ENG	-0.324333	0.101001
BAZ1B	-0.112663	0.101005
BX890604.2	-0.182126	0.101011
IFI27L2	0.326361	0.101142
CBFB	-0.165169	0.101185
INSC	1.60975	0.101212
ARPC5L	0.173251	0.101277
CFL2	-0.133712	0.10136
PNKP	0.157729	0.101462
MARCKS	-0.150641	0.101683
CHGA	0.213475	0.101715
AC090907.2	-1.70203	0.10185
LRRN4	0.63881	0.101895
PDZRN3	-0.180189	0.101909
MAGI2-AS3	-0.174058	0.101936
EBLN2	0.806648	0.102003
ATP5MC2	-0.139227	0.102079
AC005495.1	-3.13219	0.102108
PEG10	-0.153785	0.102215
ROMO1	0.252905	0.102227
SEC16A	-0.130999	0.10224
RPA1	-0.171185	0.102296
AC103706.1	1.21742	0.102324
RF00019	-4.00949	0.10239
AC138207.6	1.19013	0.102439
CICP14	0.155678	0.102468
AC108472.1	-1.07422	0.102492
FSTL3	0.231692	0.102579
TDRD5	-0.940693	0.10278
LINC00685	0.565073	0.102866
AC131097.4	-0.650053	0.102906
ALKBH1	-0.264451	0.102986
NCAPD2	-0.130692	0.103022
SLC22A12	2.12205	0.10306
UBE2Q2P2	0.42284	0.103081
GADD45GIP1	-0.153994	0.103119
BDKRB2	0.477145	0.103132
TTLL7	0.174742	0.10316
ULK4P2	1.12373	0.103229
SLC39A7	0.168924	0.10326
DNAJB14	-0.129933	0.103273
SLC18A3	0.297436	0.103305
AC087741.1	0.553678	0.103312
POLR2H	0.168134	0.103515
SRPRB	-0.206721	0.103574
CACNG8	0.217589	0.103656
AC009970.1	-2.48651	0.103816
PPP1R13L	-0.315884	0.103824
AC019131.1	-3.92053	0.10385
UPK2	1.06033	0.103902
HSPB11	0.226864	0.103907
AC083899.1	0.946002	0.103958
SNX21	0.158342	0.104044
AQP7P1	2.44439	0.104099
TDP1	-0.216796	0.104114
IFI27	0.557088	0.104152
DPM1	-0.190763	0.10416
RN7SL583P	-2.20522	0.104218
LZTS3	0.155193	0.104267
RNU6-1095P	2.40983	0.104297
AC011472.5	3.8734	0.104334
SLC16A12	-0.689125	0.104452
AC074131.1	2.13907	0.104539
AC008060.1	1.98774	0.104613
AJ239322.1	2.88639	0.104634
HEXIM1	0.162472	0.104712
PLCB2	0.334456	0.104826
KYAT3	-0.211754	0.10491
KHDRBS2	0.376477	0.105137
PDCD4-AS1	0.57938	0.10516
STX2	-0.156282	0.105179
CICP22	1.25645	0.105192
DNAH6	-0.34659	0.105222
FAM206A	-0.226842	0.105299
LINC00940	-1.83615	0.10546
AC124944.2	-0.857401	0.105468
RPL12P27	-3.60616	0.105482
RNU6-535P	-3.60616	0.105482
AL138963.1	-3.08757	0.105569
RWDD2B	0.376594	0.105603
USP16	-0.167123	0.105665
EED	0.222716	0.105746
CCDC106	0.158437	0.105823
AC092641.1	1.85981	0.105895
C11orf72	-3.07195	0.105939
ANGPTL2	-0.262846	0.105984
NDUFB2-AS1	1.26762	0.106038
SLC6A17	0.182927	0.10611
AC026150.1	2.93678	0.106144
FAM241A	0.532488	0.106151
NDUFA4	0.136628	0.106171
LINC02106	-3.6014	0.106188
SPRED3	0.147728	0.106313
CLDND1	-0.15485	0.10634
QARS	-0.127642	0.106466
NFKBIA	-0.18457	0.106495
SLC12A5	0.225615	0.106497
DENND6A	-0.158627	0.106503
AC124947.1	-1.72766	0.106504
ZNF473	-0.220568	0.106572
SNX32	0.225815	0.106582
PCDH8	0.163314	0.106753
RHBDL2	0.56853	0.106762
ALKBH3	0.259784	0.106824
GSTM2	0.174512	0.106855
DAXX	-0.161063	0.106887
AC009090.1	-1.28271	0.106931
MIR210HG	0.426472	0.107011
GLT6D1	-2.62013	0.107045
TANK	-0.163331	0.107086
C18orf32	0.182842	0.107159
CDH24	-0.150975	0.107173
SEMA3A	0.215892	0.107187
TSPYL4	0.140522	0.107195
TMPO	-0.168487	0.107197
MTND5P28	1.60917	0.107336
RTEL1-TNFRSF6B	0.293633	0.107388
VHL	0.139624	0.107434
AC015818.2	-1.67943	0.107482
CLEC4GP1	0.833214	0.10749
AC073626.1	-3.39831	0.1075
CPNE8-AS1	0.510737	0.107533
ALS2CL	0.244933	0.10769
AL049569.1	1.95835	0.107767
FAM86EP	-0.509515	0.107816
FBN1	-0.288302	0.107865
PNMA6B	-1.03587	0.10795
PPIEL	-0.217616	0.107975
CIAO3	0.1843	0.108091
AL139407.1	0.910912	0.108113
AL118506.1	-0.387725	0.108147
EIF4HP2	-0.705758	0.108158
MLN	-3.05899	0.108273
PANK2	0.1616	0.108313
PRKCB	0.353469	0.108411
HSPE1	0.274387	0.108448
LRRC8C	-0.293539	0.108679
CALB1	0.398852	0.108722
AC010468.1	2.01319	0.108731
AC103736.1	0.679531	0.108736
LYG1	-0.76806	0.108818
BRICD5	0.188299	0.108862
RASGRP3	0.704262	0.108892
CDCA8	-0.291621	0.108919
ISG15	0.190491	0.108947
AC096637.2	-1.7943	0.109092
SLBP	-0.142836	0.109124
IDH3G	-0.140952	0.109164
LRRC10B	-0.130457	0.109194
AC004156.1	0.960761	0.109211
TTLL4	-0.212423	0.109281
AC012464.1	-1.88083	0.109317
C12orf4	-0.192136	0.109323
JUND	-0.115244	0.109359
MIR3681HG	-2.3108	0.10939
C19orf85	3.85138	0.109439
C12orf50	3.85138	0.109439
AC006058.1	0.373172	0.10946
TBC1D14	-0.132754	0.109493
NES	0.151643	0.109598
PHLDA1	-0.120529	0.109676
TECPR1	0.119729	0.109683
AC013439.1	-3.41435	0.109736
CEP57L1P1	1.53172	0.109815
TRAF6	-0.182552	0.109816
FAM98A	0.162597	0.109839
VPS35	-0.121152	0.109911
HMGN3-AS1	-0.438627	0.109917
UBE2Q1-AS1	-1.47413	0.110024
NRF1	-0.182593	0.110048
SMARCA5-AS1	-3.14653	0.110188
EIF3E	-0.136625	0.110227
OCLNP1	-0.732581	0.110287
AL845472.2	0.328279	0.110323
AC005722.2	-1.07393	0.110328
AC103809.1	3.83545	0.110374
MMS19	-0.124165	0.110401
ANKLE1	0.336593	0.1105
SNORD69	-1.5984	0.110569
RAB17	1.28061	0.110667
FAM229A	0.244716	0.110684
ZSCAN2	0.227498	0.110775
LIN52	0.187353	0.110887
SNX6	-0.166691	0.110921
HMGN2P3	-0.683398	0.110924
BX539320.1	1.32405	0.110934
ARHGAP44	0.203624	0.110947
TDRD3	-0.221275	0.110992
AC078950.1	-3.58183	0.110998
AL049840.2	-1.30361	0.111028
SPON1	0.232579	0.111083
TIPIN	-0.26899	0.111154
ARID2	-0.173051	0.11124
TAX1BP1	-0.132704	0.111267
AL121672.3	-3.61106	0.111273
CREG1	-0.158537	0.111285
NFIB	-0.129893	0.111328
CA11	0.161467	0.111369
CCDC88A	-0.174722	0.111433
LINC02395	-2.54487	0.111457
TRH	0.316595	0.111529
AL358473.2	-2.82959	0.111741
KSR2	0.353405	0.111818
ZNF544	-0.207615	0.111868
FRS2	-0.141497	0.111871
MCRIP2	0.198917	0.111873
AC020892.2	-2.02452	0.111963
GATA5	-3.57547	0.111997
NFE2L2	-0.187232	0.112035
ROGDI	0.2552	0.112056
AC114490.1	1.46022	0.112073
STIL	-0.239313	0.112101
GRM3	-0.132034	0.112124
OTX1	0.236204	0.112132
C1orf194	0.347679	0.112138
EIF5A	0.146792	0.112142
AC009754.1	-2.07829	0.112158
RBBP6	-0.13263	0.112189
MAP3K2	-0.184932	0.11222
ERI3	-0.135463	0.112293
ASCC1	-0.164554	0.112343
MSL3	0.186882	0.11242
RTTN	-0.244555	0.112447
AC105339.5	3.82314	0.112474
AC034228.1	-1.29864	0.112558
BSCL2	0.444837	0.112617
PGM5P2	1.42145	0.112686
ATP5PD	0.20063	0.112699
QDPR	0.175982	0.112876
HIST1H3H	-0.781177	0.112955
AL929236.1	-3.59972	0.112985
KCNIP2	0.159144	0.113139
FLJ34503	1.67747	0.113274
GUK1	0.168065	0.113278
CHMP2B	-0.155425	0.113362
RAPGEF3	0.269085	0.113372
NDUFAF1	0.224925	0.113397
SOAT2	1.3794	0.113419
FDPSP4	-3.59689	0.113464
BNIP3P11	-2.46213	0.113519
AP001020.3	-1.78984	0.113538
AC010980.2	0.595128	0.113581
RNF20	-0.151064	0.113603
HSPE1P3	2.79414	0.113633
SIRT6	0.216696	0.113639
AC005912.1	0.169977	0.113729
HTR1D	-0.859533	0.113739
TEKT2	0.220464	0.113806
AC092849.1	-3.1098	0.113818
LINC01616	1.18261	0.113845
KLHDC3	0.191237	0.113896
RF00019	3.57072	0.113913
RF02271	3.57072	0.113913
AL161752.1	-0.714269	0.113919
LMAN1L	3.58253	0.11392
NMRAL2P	-2.35016	0.11392
BNIP3P10	-2.06925	0.113932
FDX2	2.3897	0.113966
RN7SL738P	-1.83046	0.114034
SEC22A	-0.204645	0.114112
CTAGE7P	-0.950999	0.114219
RN7SL251P	-3.83619	0.114223
AP006284.1	0.313589	0.114286
SENP6	-0.133128	0.114303
EZH1	0.136654	0.114329
IER5L	-0.320274	0.114344
AC006504.8	1.0801	0.114358
SLC35B3	-0.214826	0.114367
AC023043.4	1.60739	0.114373
ENO3	0.284409	0.114458
LINC02050	3.53723	0.114484
AC131097.3	0.77403	0.114712
GRASP	0.364019	0.114728
RPL18P13	-2.93589	0.114778
PHKA1	0.173289	0.114888
AC113208.2	-2.00389	0.114967
PDCD2L	-0.374762	0.114986
TRAPPC8	-0.157475	0.114986
STEAP3	0.329062	0.115002
AC012378.2	-0.758649	0.115034
MIR621	-0.399594	0.115111
TOP3BP1	-3.0947	0.115119
NOL7	0.16015	0.115134
WIPF2	0.127945	0.115412
C2	1.00641	0.115463
AL022328.1	0.539176	0.115529
AC010255.2	1.44559	0.115548
TIGIT	2.82216	0.115597
RPL32P3	-0.229084	0.115618
DHX8	-0.142526	0.115645
PLEKHG5	0.124829	0.115829
POLR2J4	0.439354	0.115896
YTHDF3	-0.12426	0.115997
AC009065.8	0.549959	0.11605
NDUFAF4P3	-1.43827	0.116225
KCNJ9	0.244428	0.116401
APBB1IP	2.14172	0.116472
BHMT	-2.14015	0.116488
AC011726.3	-3.32785	0.116493
[truncated: 30,676 more rows]

## Sheet: 50 ppb Vs 0 ppb
gene_name	log2FoldChange	pvalue
CRHBP	0.774542	3.75614e-18
POSTN	-2.51052	2.89844e-13
EIF3C	-0.869835	1.20451e-12
PTPRZ1	-0.468136	1.29029e-09
NEAT1	0.555758	1.37935e-07
SST	0.479716	2.58148e-07
SLC7A11	-0.425185	5.20198e-07
MT-ATP8	0.587616	6.4302e-07
SMN1	-1.36154	7.56859e-07
CORT	0.71177	9.55964e-07
FAM171B	-0.343075	1.23101e-06
ACHE	0.384237	1.5e-06
GOLGA8A	0.396189	1.86047e-06
HAPLN1	-0.329872	2.04996e-06
MALAT1	0.398734	2.17621e-06
ITGB8	-0.299023	2.31194e-06
FAM157C	1.79039	2.40661e-06
C19orf81	0.959452	2.52663e-06
CHGB	0.45053	2.60452e-06
IQGAP2	-0.478105	5.45504e-06
CENPF	-0.466178	6.19292e-06
AHSA2P	0.380333	6.94532e-06
NDUFB2	0.393548	7.54471e-06
LAGE3	0.477544	8.51359e-06
CTDSPL2	-0.342994	9.89499e-06
SYP	0.522629	1.00767e-05
COX20	0.750223	1.02235e-05
BBX	-0.442373	1.14447e-05
FN3K	0.432006	1.29665e-05
ARHGDIG	0.53128	1.37242e-05
NPY	0.439288	1.43559e-05
HRK	-0.649845	1.47985e-05
SMC4	-0.372193	1.79313e-05
LPCAT4	0.389495	1.89727e-05
CHRDL1	-0.376544	1.90275e-05
TSPYL2	0.29054	1.92052e-05
RING1	0.43423	2.05814e-05
CBSL	-0.680965	2.11366e-05
INPP5J	0.417603	2.37197e-05
TNKS	-0.261359	2.376e-05
SPG11	-0.347966	2.44461e-05
PTAR1	-0.320887	2.61728e-05
C1orf122	0.485912	2.80994e-05
NQO1	-0.286501	3.05147e-05
CDK10	0.259491	3.14691e-05
IPO5	-0.300221	4.00855e-05
QKI	-0.275062	4.25492e-05
AGBL1	-0.913239	4.6805e-05
NTRK2	-0.316488	4.7167e-05
C19orf70	0.462967	4.91e-05
BIRC6	-0.361578	5.49911e-05
AL022328.2	1.06083	5.58113e-05
PRODH	3.51988	5.63872e-05
KNTC1	-0.395522	5.65327e-05
POLR2H	0.344489	5.76597e-05
PALM3	0.621738	5.93726e-05
APC	-0.290675	7.29299e-05
SMARCA5	-0.272161	7.6223e-05
H3F3AP4	-0.413577	7.72266e-05
UBE3A	-0.245732	8.64153e-05
ABCA1	-0.414276	8.64371e-05
TMEM130	0.32201	8.93038e-05
NAA10	0.491429	9.04551e-05
SLC6A17	0.425611	9.35545e-05
NDUFB1	0.494757	9.49869e-05
TCEAL3	0.428504	9.49956e-05
DOCK7	-0.239437	9.53977e-05
FOCAD	-0.320205	9.6431e-05
AP001505.1	1.05967	9.92839e-05
FUS	0.357361	0.000101686
PHF1	0.263736	0.00010328
KLC1	0.454778	0.000104026
DRAP1	0.486381	0.000107313
RIF1	-0.331218	0.000111483
MEG3	0.256494	0.000112108
KCNK12	0.404988	0.000115304
SYT5	0.489862	0.000121719
PHIP	-0.308263	0.000126733
SAFB2	0.305253	0.000128939
ZNF772	-0.324634	0.000129101
SDK2	-0.407237	0.000133424
NOTCH2	-0.393026	0.000134489
YBX1P1	0.927596	0.000134859
ERBIN	-0.306972	0.00013609
BRICD5	0.385246	0.000144215
RABAC1	0.823195	0.000152122
COL4A3	-1.22731	0.000153205
CCDC88B	0.505965	0.00015371
TNFRSF25	0.278976	0.000163788
BCOR	-0.307776	0.000176437
CHGA	0.456548	0.000176518
ADGRV1	-0.401977	0.000181888
RN7SL3	1.60442	0.000182241
NEIL1	0.339449	0.000185757
SYNGR1	0.257123	0.00018687
QSER1	-0.29849	0.000191437
NEFM	0.440155	0.000192689
VGF	0.502174	0.000198349
LGI2	0.472661	0.00020625
RPL7AP6	-0.918709	0.000213747
EEF1A1	-0.243605	0.000217415
SPOCK2	0.2579	0.000222397
GABRG2	0.430679	0.000231808
SARS2	1.29914	0.00024183
SLC44A1	-0.335706	0.000241941
TOR4A	0.701411	0.000244963
CYP51A1	0.750033	0.000245754
D2HGDH	0.301273	0.000246666
LENG8	0.249557	0.000253083
HAGHL	0.277636	0.000257708
CDK6	-0.302774	0.000258715
HS6ST3	0.433339	0.000279797
KCNJ4	0.426906	0.000281524
MKI67	-0.431101	0.000289107
DIO2	-0.329319	0.000297532
RPS7	-0.24944	0.000298785
CPNE3	-0.319038	0.000299871
PABPN1	0.443209	0.000300493
TCEA2	0.276302	0.000301437
MT-TH	1.00015	0.000307521
RAB24	0.566055	0.000315563
TCEA1P2	-0.999249	0.000320514
RAD23A	0.278773	0.000320932
BUB1	-0.373693	0.000324058
HEATR1	-0.366603	0.000332878
NEFL	0.470344	0.000341926
FKBP2	0.555015	0.000349379
RBM12	-0.248802	0.000350948
PDAP1	0.361254	0.000354735
RPL13AP5	0.447464	0.000357267
RPL7P1	-0.523138	0.000358468
SLC7A2	-0.497669	0.000363613
TBC1D3P1	4.37538	0.000372502
KPTN	0.358125	0.000384033
STX4	0.313166	0.00039501
AC011444.1	1.60854	0.0004024
LMNB1	-0.256485	0.000402621
SLC17A6	0.542411	0.000404763
NFIB	-0.218751	0.000410382
FTL	-0.258844	0.000413898
TUBG2	0.365997	0.000415103
VPS9D1-AS1	0.814142	0.000416663
SRSF9	0.402528	0.000418006
DYNLRB1	0.297503	0.000423625
TMEM258	0.485865	0.000424589
NDUFS6	0.55022	0.00042617
MISP3	0.387294	0.000437758
SESN3	-0.279392	0.000456061
CCDC106	0.283703	0.000458033
MIS18BP1	-0.430087	0.000459264
ODC1	-0.271637	0.000471688
NUTM2E	1.25662	0.000473228
RBM6	0.265152	0.000475796
KDM3A	-0.249803	0.000481066
LUC7L2	0.351616	0.000483738
TOP2A	-0.274396	0.000483872
SOX5	-0.385016	0.000496258
ALMS1	-0.38064	0.0005023
ARRDC3	-0.366956	0.000506174
KRT10	0.622708	0.000524161
PRPF8	-0.248256	0.000524704
FSD1	0.275342	0.000526631
LINC02062	2.22817	0.000526863
RPL26	0.820448	0.00056118
RNU7-49P	5.10842	0.000565915
AC084125.2	0.710085	0.000566588
TMEM106B	-0.292327	0.000572403
STK11IP	0.250731	0.000576702
RPS2P5	0.404535	0.000578177
ANLN	-0.398307	0.000584407
LOXHD1	0.751169	0.000587823
PNKP	0.292706	0.000599869
RGPD1	-2.25504	0.00061684
ZMYM4	-0.217649	0.000628254
SNORD104	1.73061	0.000634261
RPL13AP25	0.989067	0.000636724
CTBP2	-0.273659	0.000651455
TAOK1	-0.272418	0.000652061
HCG25	2.71767	0.000654845
FBLL1	0.411577	0.000656084
XRCC5	-0.207917	0.000657844
HOOK2	0.299225	0.000691708
VIRMA	-0.262848	0.000695148
NFIA	-0.267573	0.00069588
RNU6-353P	-4.6107	0.000710035
GCLM	-0.315952	0.000728779
SLC12A5	0.401635	0.0007406
ZNF320	0.554865	0.000761322
PFDN2	0.43609	0.000790595
PRDX5	0.414236	0.000793639
NDUFA12	0.492824	0.000811927
UBA2	-0.232026	0.000814258
PCYT1B	-0.221265	0.00081578
BAX	0.37436	0.000821197
GABPA	-0.291149	0.000822356
AP2B1	-0.166296	0.000823548
ZBTB20	-0.795998	0.000839754
EXO1	-0.530844	0.000840961
CXCR4	-0.38133	0.000841161
SLAIN1	-0.33734	0.000846843
AL133406.2	2.02465	0.000855984
SLC4A3	0.24219	0.000890445
SNRNP200	-0.244814	0.000905085
RF02271	-4.80501	0.000913238
POLR2J	0.377717	0.000918047
RASGEF1A	0.442336	0.000927159
KCNC3	0.40744	0.000927352
YIF1A	0.306353	0.000939877
CKAP5	-0.220355	0.000943951
CIP2A	-0.473811	0.000958505
AL691432.1	0.731988	0.000964601
ATP5IF1	0.533542	0.00098752
LIFR	-0.293465	0.00100939
ZFR2	0.340055	0.00101234
CKAP2	-0.282175	0.00104166
CNTN1	0.276159	0.00107655
FSIP2	-0.529531	0.00107836
UQCC2	0.291657	0.00108262
SLC1A3	-0.258014	0.00108326
BX255925.1	1.3518	0.00110091
MEST	-0.25368	0.00110321
POLR2J4	0.758673	0.00110865
LZTR1	0.371086	0.00111399
LINC01105	-0.323806	0.00111804
COL7A1	0.338294	0.00113083
FRYL	-0.267973	0.00113441
NUP205	-0.246342	0.00114096
USF3	-0.365462	0.00115453
LSM6	0.770223	0.00116352
CPEB4	-0.196437	0.00116698
PLCH2	0.311752	0.00116918
KLHDC10	-0.207442	0.00118878
PIKFYVE	-0.233146	0.00119212
RCAN2	0.261414	0.00119293
PPFIA3	0.350546	0.0011941
SNRNP70	0.361367	0.00121852
HAS1	0.626044	0.00122841
WASH2P	0.426697	0.00122887
CYTH2	0.2231	0.00124918
LATS1	-0.282292	0.00125984
MRPL45	-0.331815	0.00129871
GULP1	-0.319254	0.00131683
CX3CL1	0.277755	0.00133306
TTC9B	0.485478	0.00136301
PNKD	0.301069	0.00139188
NIPBL	-0.249288	0.00141029
TCEAL4	0.356611	0.00141123
SLC4A4	-0.380499	0.00141278
STAG3L5P	0.533847	0.00142796
PDZD7	0.429739	0.00142963
TIMM21	0.330451	0.00143174
NOXA1	0.285248	0.00144715
VGLL3	-0.471333	0.00145205
NBEAL1	-0.466355	0.00146994
DNPH1	0.518306	0.00147776
GABARAPL1	0.262718	0.00148107
CCDC9B	0.475675	0.0014817
RASL10B	0.274925	0.00148988
AC018638.1	1.24586	0.0014925
EXOC6B	-0.233344	0.00149357
RBL1	-0.411562	0.00150527
CEND1	0.359934	0.00152066
CROCCP3	0.439441	0.00152224
TMEM168	-0.378683	0.0015298
ADH5	-0.219998	0.0015833
B3GALT2	-0.318846	0.00158664
UTP20	-0.372101	0.00159295
MUM1L1	-1.40717	0.00160694
NEDD8	0.353005	0.00161963
GGT7	0.290433	0.00162104
ZBTB18	-0.247111	0.00162168
AK1	0.412041	0.00164519
FBXO6	0.40388	0.00164601
SYT3	0.340942	0.00165364
CDC37	0.228681	0.001696
GPAM	-0.282727	0.00169644
GEMIN5	-0.355696	0.00169756
LRRC3B	-0.29472	0.00170101
IZUMO4	0.502806	0.00171278
DIP2B	-0.236934	0.00171285
WBP1	0.450528	0.00172892
ATP1A3	0.461631	0.00173964
ANOS1	-0.33956	0.00174243
RHOF	0.625884	0.00174303
RBPJ	-0.23712	0.00175688
SERF2	0.361533	0.00177628
HJURP	-0.376236	0.00180041
PKN2	-0.316016	0.00182085
ADRA1D	0.446627	0.00184948
RAP1GAP2	0.282514	0.00186886
FAM3C	0.200961	0.00188923
ZBTB5	-0.228159	0.00190866
DHX9	-0.183492	0.00192257
LIN37	0.620162	0.00196622
FCHSD1	0.33599	0.00197088
CRB1	-0.272008	0.00198249
PCSK1N	0.299059	0.00199389
ZNF503-AS2	0.714632	0.00199599
DMPK	0.24249	0.00199682
RPL39L	0.40758	0.0020119
PIDD1	0.266885	0.00203446
MED13	-0.267323	0.00204004
TTLL3	0.304986	0.00204894
TJP3	0.510273	0.00205173
DCUN1D1	-0.252508	0.00205234
RNF44	0.204523	0.00205665
HMGCR	-0.202816	0.00207154
HS3ST1	0.474079	0.0020761
SYNGAP1	0.263201	0.00207804
MT1X	0.78373	0.00208574
ZHX1	-0.233656	0.00214357
BMPR2	-0.20507	0.0021481
TANGO6	-0.352582	0.00215247
DCTN4	-0.203082	0.00217891
RPIA	0.367826	0.00220489
MRPS25	0.265498	0.00223011
SPP1	0.673522	0.0022326
ROGDI	0.495329	0.00227077
RRM1	-0.292554	0.00227585
ING5	0.212495	0.00227758
AL355480.3	2.36285	0.00228478
AC134312.4	4.7645	0.00228924
MIB1	-0.242331	0.00231991
RTN4RL1	0.621058	0.00239932
CAPRIN1	-0.191597	0.00240478
LGI4	0.348064	0.00244398
CENPVL1	4.56579	0.00245096
ZNF112	-0.36615	0.00246164
SP3	-0.215477	0.00246783
SV2A	0.225504	0.00251244
EPG5	-0.266359	0.00251944
L1CAM	0.272158	0.00253875
SECISBP2L	-0.19786	0.00253932
ABCA7	0.247104	0.00254657
ZNF513	0.304677	0.00256981
KIAA1211L	0.992773	0.00256991
CAMK2N2	0.468379	0.00257507
E2F2	-0.362061	0.00257545
AF196972.1	4.66619	0.00257686
ATP2B1-AS1	0.50558	0.00259125
DUSP8	0.27963	0.00259159
P2RX5	0.816056	0.00259657
BEND4	-0.462887	0.00261375
ERCC6L2	-0.35427	0.00264431
OGFRL1	-0.255705	0.00266059
RPS6KA4	0.339458	0.00266368
JOSD2	0.419072	0.00266776
IARS	-0.241387	0.00267478
ROMO1	0.447721	0.00269613
NDE1	-0.334235	0.00269956
TMEM59L	0.179073	0.00270271
YTHDF3	-0.191785	0.00270664
NUP93	-0.176902	0.00271653
CCDC124	0.335983	0.00273597
HRAS	0.288366	0.00276894
HSPB11	0.345149	0.00278373
GNG3	0.486767	0.00278454
AC118754.1	2.896	0.0027918
DYNLL2	0.329272	0.00279744
ATG13	-0.226523	0.00280195
AC010973.2	1.31541	0.00283228
C6orf120	-0.326987	0.00283843
IQCB1	-0.28146	0.00285032
PELI1	-0.292359	0.00285776
CORO6	0.35439	0.002862
CDK17	-0.221677	0.0028836
DBNDD2	0.634537	0.00288833
TPX2	-0.327075	0.00289206
KDM5A	-0.237823	0.00292083
MRPL14	0.459459	0.00292481
PAICS	-0.275636	0.00292651
AC002310.6	0.621828	0.00292783
MT-ND3	0.360809	0.00294948
CADM4	0.330859	0.00295541
COPB1	-0.237428	0.00297082
AC005253.1	0.868916	0.00297123
COPRS	0.286669	0.00298782
EPB41L5	-0.232424	0.00300486
GOLGA2	0.242549	0.0030066
AL022328.1	0.921998	0.0030191
SACS	-0.344964	0.00302114
CIAO2B	0.340637	0.0030589
OCIAD2	0.44773	0.00306246
OR10AD1	4.62082	0.00311549
CNTNAP1	0.268485	0.00312793
SOWAHA	0.510087	0.00312993
MAP1LC3A	0.387828	0.00313176
ASIC3	0.346008	0.00313228
CLASRP	0.229191	0.00314107
SLC29A1	0.30301	0.0031848
RNF207	0.342081	0.00318706
DACT3	0.303566	0.00319879
ZNF322	-0.292932	0.00320642
PDE4DIP	-0.196447	0.00323338
EHBP1L1	0.303144	0.00323958
DACH2	0.654451	0.00326668
ARPC5L	0.25635	0.0032667
EML2	0.320971	0.00328433
GSTM2	0.302519	0.00330726
PDE4B	-0.255414	0.00330889
ZBTB48	0.30218	0.00331376
STAG2	-0.235189	0.0033169
POU2F1	-0.298606	0.00332436
RELL2	0.324927	0.00332617
MIR570	2.40803	0.00337278
TROVE2	-0.229088	0.00340495
COPS9	0.585737	0.00340584
TRIQK	-0.238157	0.00342469
RPS29	0.405098	0.00345418
ZCCHC12	0.297285	0.00345521
PHC3	-0.216981	0.0034685
XPO1	-0.198424	0.00347527
RN7SL583P	-4.53218	0.00348726
MT-CO3	-0.301206	0.00348787
POLA1	-0.267695	0.00349757
ZNF692	0.24531	0.0035122
CEP350	-0.294691	0.00355917
CCDC88A	-0.320892	0.00356146
SBF2	-0.255627	0.00357326
TMEM234	0.542378	0.00359701
CPNE8	-0.241626	0.00364577
MYO10	-0.257026	0.00364717
NDUFB8	0.711534	0.00365417
HCN3	0.298854	0.0036861
PAK6	0.330408	0.00368968
CCS	0.316512	0.00370405
PMVK	0.517956	0.00371212
BAG5	-0.219896	0.00375463
EIF3L	-0.246938	0.00377388
NRAS	-0.225152	0.00378012
TBC1D5	-0.246147	0.00378527
ZNF644	-0.209881	0.00378769
DNM1	0.249996	0.00379363
ZNF765	-0.331657	0.00382249
ASCC3	-0.310372	0.00382602
TLE1	-0.225302	0.00383038
RICTOR	-0.337253	0.00383153
CDK1	-0.290178	0.0038455
CHAMP1	-0.243782	0.0038607
DDN	0.405501	0.00391073
PIP4P1	0.261457	0.00392161
CENPT	0.288125	0.00394305
NCOR1	-0.234996	0.00394903
MAMDC2	-0.334081	0.00395016
SIAH1	0.362922	0.0039653
DNAJB2	0.290545	0.00397074
UQCRQ	0.260727	0.00397949
CCDC167	0.378553	0.00398806
ZNRF3	-0.247199	0.00399585
RGS11	0.315638	0.00399592
TCFL5	-0.266692	0.00399598
GAS2L3	-0.290538	0.00400665
SEMA3A	0.356888	0.00401143
AC007325.4	0.856076	0.00401694
DTX3	0.261679	0.00405143
PRKDC	-0.280729	0.00405443
TOP2B	-0.212248	0.0040545
STRN	-0.247166	0.00405855
SMCHD1	-0.211155	0.00405974
TMEM240	0.327713	0.00407462
GFM2	-0.338339	0.00408544
AC097478.1	-4.44141	0.00416955
KIF5B	-0.170844	0.00419772
ZDHHC11B	0.427125	0.00420251
GALE	0.259146	0.00421529
NAT14	0.366365	0.00422113
SULT4A1	0.29567	0.00423751
AC002553.1	1.60464	0.00428896
EIF3E	-0.212481	0.00429171
LIG3	-0.293084	0.00433968
MSH6	-0.218434	0.00437523
CAMK2B	0.357444	0.00439922
ENGASE	0.290831	0.00440662
CLSTN3	0.209565	0.00441554
DDRGK1	0.278738	0.00442521
PLEKHH3	0.279303	0.00442628
SPARCL1	-0.22673	0.00443667
CDKN2D	0.428864	0.00446253
PHKB	-0.208277	0.00448373
GAP43	0.226645	0.00453439
GRIN1	0.308633	0.00457439
ANAPC11	0.255716	0.00459342
SULF1	0.464153	0.00461635
CUTA	0.220136	0.00461845
ALG10B	-0.360621	0.00462624
SMARCC1	-0.189341	0.00464063
PDZRN3	-0.281424	0.00464486
CERS6	-0.206596	0.00464705
LRP6	-0.217256	0.00464776
TFAP2E	0.577899	0.00467819
ZNF275	-0.265553	0.00468349
FAT4	-0.316972	0.00468508
SH3BGRL3	0.20385	0.00468843
MOB3B	-0.467636	0.00469523
BEX3	0.310687	0.00469958
ARHGAP5	-0.342874	0.00470883
PNMA5	1.03134	0.00471999
CHCHD5	0.423589	0.00474564
SEMA3E	1.20405	0.00475292
ARHGAP44	0.307797	0.00475378
AC018730.2	0.631283	0.00476912
SNCA	0.291537	0.00479139
FAAH	0.314619	0.00480946
FOCAD-AS1	4.17839	0.00482933
MZT1	-0.30062	0.00485903
GEMIN4	-0.255755	0.0049011
ICE1	-0.229887	0.00491082
EML3	0.243236	0.00491679
SLITRK3	0.410234	0.00492223
BUD23	0.207048	0.00492999
TBC1D15	-0.284336	0.0049403
NXPH4	1.16355	0.00496826
CLASP1	-0.248696	0.00504408
ZCWPW2	-1.87449	0.00504539
NDUFB5	0.263754	0.00510579
MRPL41	0.380559	0.00511405
OSGIN1	-0.598503	0.00512049
SLC26A10	0.397908	0.00512484
UBL5	0.471595	0.00512523
LIN7B	0.381943	0.00513428
PCDHGC3	-0.292523	0.00514117
ERBB4	-0.368599	0.00514773
LRRC73	0.44811	0.00517405
AL512604.2	-3.37235	0.00520068
PPIAP55	4.35622	0.00520243
AL022328.4	0.525542	0.00520663
FZD3	-0.285176	0.00526931
MMP17	0.294126	0.00528598
DDX51	0.265658	0.00528709
PAK2	-0.204087	0.00531202
HLTF	-0.219941	0.00537144
AC012020.2	2.65564	0.00538348
ZDHHC8	0.210464	0.00542304
SPIRE2	0.31359	0.0054233
SNX6	-0.245691	0.00543063
MNAT1	0.399703	0.00545189
RBM47	-0.451598	0.00545822
FAM124A	-0.272879	0.00549609
SH3RF1	-0.212146	0.00550403
UNC45A	0.217743	0.00555164
SNHG10	0.494023	0.00557724
AC102953.2	0.303648	0.00560593
FBXO44	0.288313	0.00560977
L3MBTL4	-0.530175	0.00563476
ZHX2	-0.200208	0.00563553
ABHD16A	0.623423	0.00565924
KIAA1109	-0.271378	0.00568276
ANKRD34A	0.479048	0.0056948
APPL2	-0.234841	0.00571525
SPPL2B	0.200798	0.00572112
ZFPL1	0.636707	0.00573332
HCN1	0.480914	0.00573442
C1orf115	0.301179	0.00575398
PITPNC1	-0.163401	0.00579319
VPS9D1	0.239991	0.00580874
CYFIP1	-0.179968	0.00582291
ATP1A2	-0.228182	0.00586514
RLIM	-0.190218	0.00591885
FOXN2	-0.29565	0.00592681
WEE1	-0.28872	0.00593515
CHD6	-0.208862	0.00594115
LINC01623	-1.43351	0.00595616
RNF20	-0.219756	0.0059603
ARMCX3	0.20636	0.00597169
NPIPB10P	2.26734	0.00598078
PPP6R3	-0.184819	0.00598469
NTS	0.845303	0.00598497
SLC27A3	0.302588	0.00608251
WASHC5	-0.256717	0.00608968
HSPE1	0.40159	0.00610826
LRRC58	-0.249073	0.00614493
DMTN	0.362608	0.00615034
RPL4	-0.198175	0.00615648
JPT2	-0.194135	0.00616787
IRAK1BP1	-0.365298	0.00619808
DBF4	-0.384982	0.00620481
C1orf35	0.339184	0.00620561
TESK1	0.241227	0.00631608
COG2	-0.259364	0.00632625
CNGA3	-0.368174	0.00632698
PHLDA3	0.338989	0.00633903
YIF1B	0.291663	0.00639203
CARD11	2.75179	0.00645524
NAV3	-0.224864	0.00646338
RTL8C	0.195831	0.00646765
ZMYM2	-0.195647	0.00647868
WDFY3	-0.252053	0.00653952
POLR2I	0.488144	0.00656745
BZW1	-0.15726	0.00657105
DXO	0.329865	0.00657427
ASPM	-0.316895	0.00658986
BPHL	0.236993	0.00661946
GJC2	0.439896	0.00663903
MTUS2	0.370484	0.00668116
COPS2	-0.207126	0.00671954
PDE10A	-0.215326	0.00674215
AC005828.5	3.99457	0.00675014
CDT1	-0.32903	0.00675636
ATP5ME	1.11107	0.00675877
TMEM170B	-0.231084	0.00676181
ZFP1	-0.261798	0.00677081
ALDH1A2	1.50624	0.00679759
CNOT1	-0.266211	0.00683507
ATP5MG	0.33756	0.00684289
CLEC18A	2.28665	0.00684678
TMEM191A	0.71182	0.00684774
WDHD1	-0.392013	0.00686954
AGO1	-0.20339	0.0068888
HAGH	0.28679	0.00691107
ZNF217	-0.328046	0.00691975
SLC35A5	-0.252059	0.00692594
BEX5	0.566465	0.00697305
TSC22D1-AS1	0.7218	0.00697586
NAGS	0.653353	0.00702208
KRT87P	-3.98284	0.00703953
RALGAPA2	-0.212996	0.00704347
ZNF878	-1.8817	0.00704775
TOX3	-0.258699	0.00705435
ARRDC1-AS1	0.274423	0.00705755
ARHGAP12	-0.242879	0.00709718
MFAP3L	-0.226297	0.00710746
MAPK6	-0.219282	0.00711488
AC092535.4	1.73736	0.00713944
TMEM184B	0.1681	0.00714172
RPL17	0.497003	0.00721884
RAB26	0.323051	0.00724037
TOGARAM1	-0.291648	0.00727679
GTDC1	-0.275458	0.00729925
BAZ1B	-0.157453	0.00730428
AC145124.1	0.70924	0.00732547
POLG2	0.411578	0.0073268
TOMM7	0.374159	0.00732981
UPK3B	1.86001	0.00735553
RND3	-0.264684	0.00736077
MAPRE3	0.257658	0.00738505
PIAS4	0.23336	0.00738512
NUP188	-0.244462	0.00738683
NAP1L5	0.230895	0.00739196
CCNT1	-0.215771	0.00741237
AC063976.2	-2.01696	0.00743811
RNASET2	0.406524	0.00743847
LMNTD2	0.446923	0.00744644
AL591767.3	4.29649	0.00746412
CYC1	0.246628	0.00747652
PRELID1	0.289636	0.00748475
AC111200.2	0.900716	0.00749753
HSPA8	-0.141406	0.00752762
AL132780.4	0.795213	0.00758166
RAD21	-0.1689	0.00760236
EIF4E1B	1.57261	0.00764847
CCNG1	-0.248932	0.00766878
CCDC50	-0.193163	0.00767698
SVEP1	-0.405209	0.00768055
GUCA1A	0.969484	0.00771841
FAM153B	3.91524	0.00772314
ATP5MF	0.390748	0.00773873
SIKE1	-0.221197	0.00775003
USP9X	-0.199291	0.00778172
TUBA1C	-0.215994	0.0078299
DPYSL3	-0.1619	0.007841
ABCD3	-0.18056	0.00784297
AC025165.1	0.716256	0.00787367
STKLD1	0.506156	0.00790761
PIK3CB	-0.236927	0.00792066
MT-ND6	0.304147	0.00792448
AC010343.1	-0.532828	0.00796173
WWTR1	-0.282558	0.0079733
AC024361.3	4.29843	0.00799173
STAG3L1	0.851658	0.00800063
CDK5RAP3	0.277957	0.00810492
NUDT3	0.407746	0.00813377
NMRAL2P	-4.56528	0.00813912
ZNF292	-0.259476	0.00816772
SPRYD3	0.225293	0.00817813
NSD1	-0.220108	0.00817928
FGFR2	-0.269758	0.0081999
CYP27C1	0.741199	0.00821326
EIF5A	0.226406	0.00829074
YBX2	0.249893	0.00830077
AL022313.4	0.630718	0.00830873
MST1	0.278881	0.00830898
C6orf136	0.353709	0.00833078
CDIP1	0.18437	0.00834496
TET1	-0.364501	0.00835133
BBS10	-0.283704	0.00836753
AC008443.3	0.876747	0.00839798
GTF2F2	-0.304064	0.00843377
CKMT1A	0.668504	0.00844098
LIMA1	-0.31493	0.00846729
ARAP2	-0.249227	0.00855609
GOLGA6L5P	0.687866	0.00855647
STAC2	0.488613	0.00855785
ACOX1	-0.206224	0.00858244
ATAD2	-0.325772	0.00860151
TXNL4A	0.175619	0.0086197
MT-CO1	-0.260343	0.00864276
AP001052.1	1.79855	0.00867572
ATP2B4	-0.21695	0.00867891
AC126283.1	1.50647	0.00871665
IARS2	-0.189636	0.00873753
ZNF654	-0.301028	0.00875189
MVD	0.227671	0.00878497
GTF2A2	0.305971	0.00880667
CD9	-0.235008	0.0088124
MIR4479	3.60018	0.00883464
LARP6	0.212867	0.00885441
SYN1	0.231355	0.00886508
IRF3	0.351754	0.00886551
SPRED1	-0.201638	0.00890914
SNHG8	0.438561	0.0089334
PMP2	-0.230343	0.00893608
PANK2	0.245923	0.00894279
PDCD5	0.285133	0.00898231
PNMA8B	0.266272	0.00898252
CALB1	0.495891	0.00898574
NDRG4	0.264717	0.0089874
GDF10	-0.362961	0.00899153
DNTTIP1	0.344838	0.00899718
AL591806.3	-4.53028	0.00904514
EPS8L1	0.43036	0.00904654
C7orf26	0.197582	0.00905339
SUCO	-0.226358	0.00905501
USP33	-0.18281	0.00907029
PCAT7	-0.303556	0.00908063
KDR	1.76676	0.00908455
LGI3	0.483856	0.00916295
ACSF3	0.298902	0.00918841
LGALS1	0.261653	0.00922605
ABHD12	0.188624	0.00924649
ZNF181	-0.262947	0.00929139
CLDN6	0.366708	0.00930658
TCEAL2	0.318132	0.0093086
GNA13	-0.181725	0.0093326
LINC00632	0.34415	0.0093423
RPL24P4	-0.547546	0.00940507
AC107464.1	0.403162	0.00942616
TCAP	0.328003	0.00944365
BPNT1	-0.238035	0.00946391
GCNT1P1	4.13967	0.00948733
NDUFV1	0.23453	0.00956395
STK19	0.347835	0.00956689
DERL2	-0.256943	0.00961482
RSF1	-0.192895	0.00972092
CDK9	0.181441	0.00972562
AMMECR1	-0.323701	0.0097572
ARHGAP17	-0.228606	0.00978022
ZEB2	-0.266173	0.00983187
WNT9A	0.438227	0.00984706
SIRT7	0.241354	0.00985563
FTCD	0.682893	0.00986098
SETD6	0.286026	0.0099451
GTPBP3	0.342483	0.00994531
RPL38	0.355108	0.00995695
LRPPRC	-0.18405	0.00998706
PLPP3	-0.196417	0.010003
AC012511.1	3.82132	0.010011
TMEM179	0.320221	0.0100151
IPO8	-0.285141	0.0100209
TSEN54	0.256563	0.0100359
ARHGDIA	0.216995	0.0100398
ZNF160	-0.239231	0.0100524
AL136366.1	-0.420073	0.0100671
SCN3B	0.248375	0.0100765
CARMIL1	-0.243035	0.0100973
ZC3H6	-0.326145	0.0101294
CIRBP	0.257337	0.0101309
ACVR2B	-0.255596	0.0101417
RPLP0	-0.18877	0.0101443
AC114730.3	1.36839	0.0101756
INKA1	0.731139	0.0101847
ERVH48-1	3.52203	0.0101902
SLC39A7	0.230432	0.0101902
IFI27L2	0.484377	0.0101954
DGKA	0.327046	0.0102041
SIN3A	-0.206259	0.0102431
RHOU	0.276554	0.0102454
NHLRC2	-0.223637	0.0102683
AHCTF1P1	-0.497705	0.0102874
AL139353.2	1.22981	0.010304
PQBP1	0.28832	0.0103087
NDUFA8	0.324038	0.0103305
FBL	0.20512	0.0103742
MYCBP2	-0.228174	0.0103756
ADAM32	0.631669	0.0103937
HAUS7	0.879569	0.0104078
MYDGF	0.345753	0.0104123
FAM131C	0.402009	0.0104393
PFDN6	0.404912	0.0104833
MEGF10	-0.337551	0.0105135
GLUD1	-0.178863	0.0105261
SMC1A	-0.21333	0.0105275
MEMO1P1	-1.14585	0.010535
TXNRD1	-0.166031	0.0105405
FAAP20	0.202703	0.010555
MUC20-OT1	0.373586	0.0105566
TBC1D14	-0.196671	0.0105964
AC110285.1	0.930209	0.0106006
C18orf32	0.262558	0.010627
GRASP	0.471941	0.0106321
SDR39U1	0.365041	0.0106744
NDUFA11	0.534135	0.0106759
ZNF444	0.206621	0.0107176
USP34	-0.226514	0.0107275
PDXP	0.468153	0.0107426
DRP2	0.403195	0.0107553
HMCES	0.203524	0.0107983
TYW1B	-0.551401	0.0108066
KCNT1	0.407842	0.0108517
MSTO2P	0.354232	0.0108531
GOSR1	-0.212411	0.0109225
ZNF276	0.260662	0.0109525
AC013731.1	-0.790159	0.0109595
ARL6IP1	-0.214949	0.0109633
FFAR4	-0.784864	0.0109939
SF3B3	-0.150199	0.0110373
RN7SL2	1.65249	0.0110455
RALGAPA1	-0.209676	0.0110534
AC092666.2	2.43777	0.0110903
SURF6	0.275407	0.0111204
NBEA	-0.186201	0.0111509
GART	-0.169802	0.011162
ASAP1	-0.256208	0.0112096
FMN2	0.204619	0.0112967
ARID2	-0.225642	0.0112994
NDUFA1	0.486404	0.0113065
PCDHA8	-0.952191	0.011312
RSBN1	-0.218172	0.0113891
PFN2	-0.267073	0.0114539
PRDM5	-0.476684	0.0114677
PHC1P1	0.444921	0.0115307
NPPA	0.532747	0.0115353
CSAD	0.288207	0.0115491
TOB1-AS1	0.780906	0.0115697
ZNF511	0.393054	0.0115733
KITLG	-0.240005	0.011579
TRH	0.484607	0.0115853
LINC00866	1.99415	0.0116075
ZNF28	-0.257211	0.011609
LTC4S	0.609408	0.0116101
GALP	-1.50973	0.0116562
ANKRD24	0.357989	0.0116581
TRAF6	-0.266385	0.0116633
RORB	-0.354798	0.0116742
SORBS3	0.242691	0.0117006
HSD17B14	0.260589	0.0117092
SH2B1	0.225456	0.0117114
GPATCH2	-0.276526	0.0117569
NDUFB6	0.269318	0.0117632
GADD45A	0.345698	0.0117647
DUSP26	0.334336	0.0117648
TH	0.232152	0.011788
PPP1R17	-0.857368	0.0117896
CNBP	-0.17588	0.0118017
LYPLA2	0.210126	0.0118075
ABL2	-0.250282	0.0118245
SKA3	-0.333783	0.0118255
MTCO1P12	0.381862	0.0118504
GALNT9	0.315894	0.0118814
ATP6V1F	0.214295	0.0118835
AMMECR1L	-0.174997	0.0118873
ANKZF1	0.208093	0.0118984
SMG1P5	-0.675606	0.0118998
TTC27	-0.310652	0.0119109
RFX4	-0.258939	0.011912
AC005622.1	-4.63923	0.0119132
SYNE2	-0.358028	0.0119266
SMC2	-0.246556	0.0119513
NDUFA4	0.219709	0.0119844
DUSP8P4	2.266	0.0119939
HDAC10	0.386827	0.0119964
COPG2	-0.212759	0.0120091
VPS8	-0.217059	0.0120807
CUL4B	-0.203148	0.0120846
ENDOG	0.36302	0.0120979
NAPEPLD	-0.277522	0.012101
SEC24B	-0.19953	0.0121014
PYY	3.69556	0.0121045
PIMREG	-0.283142	0.0121058
EXOC5	-0.150647	0.0121216
ISM1	1.23927	0.012149
COL2A1	0.680222	0.0122625
YTHDF2	-0.174141	0.0122882
HSPB7	1.72934	0.0122897
AC093912.1	3.36909	0.0123562
BAIAP2L2	0.461	0.0123691
ATL3	-0.278708	0.0124002
LZTS3	0.220973	0.0124348
CPT1B	0.556579	0.0124611
PNOC	0.554262	0.0124779
ZSWIM9	0.394612	0.0124901
IFI27L1	0.384085	0.0125016
PDIA2	0.333242	0.0125125
RAD52	0.259794	0.0125125
AKR7A2P1	3.40524	0.0125292
USP32P1	2.96194	0.0125322
NDUFA3	0.291968	0.0125718
CUX1	-0.190684	0.0126489
SETX	-0.244286	0.0126856
PSMB6	0.194818	0.0127117
GPR88	0.379446	0.0128389
MTOR	-0.224512	0.0128411
PRXL2B	0.225112	0.0128787
AL137127.1	1.20188	0.0129085
SLC18A3	0.406942	0.0129348
C6orf48	0.80046	0.0129461
TSR2	0.345543	0.0129466
RENBP	0.336951	0.0129792
AC025287.2	3.80072	0.0130237
SLC24A2	0.600332	0.013028
RTL1	-0.407315	0.0130337
MMP24OS	0.268734	0.0130482
UBB	0.223912	0.0130642
SRRM4	0.291076	0.0130728
KCNK10	-0.266323	0.0130994
LRRC55	-0.305465	0.013133
ZNF384	0.21816	0.0132548
CBL	-0.218309	0.0132575
ANKIB1	-0.148154	0.0133266
FTH1P7	-0.690612	0.01334
BEX1	0.283534	0.0133653
PCSK1	0.346707	0.0133661
ATG101	0.293598	0.0133944
ACIN1	0.138557	0.0134146
NFAT5	-0.235555	0.0134224
SPRED3	0.235189	0.0134463
ZNF570	-0.287825	0.0134553
EIF3D	-0.197081	0.01346
SMAD5	-0.198088	0.0134687
RASGRP2	0.329649	0.0134748
CCDC12	0.367973	0.0135509
C12orf4	-0.29494	0.0136268
SLC2A11	0.335144	0.0136323
ADNP2	-0.182258	0.0136444
TAF1C	0.173918	0.0136446
MTLN	0.417226	0.013659
UBALD1	0.344464	0.0136721
CREB1	-0.182835	0.0136905
SNORD127	4.04665	0.0137082
RN7SL477P	3.96969	0.0137242
THAP12	-0.18774	0.0137384
PRKD3	-0.220259	0.0137459
INTS13	-0.297429	0.0137758
FTH1P19	4.05235	0.0138136
AC011445.1	0.832995	0.0138373
NAP1L1	-0.180755	0.0138604
BCLAF1	-0.168548	0.0138666
PBX1	-0.167864	0.0139541
HNRNPD	0.250014	0.0139888
WDR97	0.364589	0.0140191
AC010761.1	0.878569	0.0140577
IPO7	-0.166978	0.0140769
GPRASP1	0.213178	0.0141233
DDR2	-0.372497	0.014137
AL590666.2	0.741289	0.0141436
SEZ6L2	0.163101	0.014153
KLHL5	-0.202714	0.0141665
HELZ	-0.220415	0.014226
VSTM2L	0.243661	0.0142268
SEM1	0.292479	0.0142515
TMA7	0.296047	0.0142596
USP47	-0.181746	0.0142976
GPCPD1	-0.264515	0.0143119
GMFB	-0.189963	0.0143125
GPBAR1	-2.15741	0.0143376
MCM6	-0.194701	0.0143387
MRPL51	0.273226	0.0144436
AC006547.1	0.498009	0.0144802
SLC25A4	0.170752	0.0144949
AC096586.2	1.11284	0.0145002
TBL1XR1	-0.202183	0.0146234
CA11	0.242779	0.0146273
LHX2	-0.171556	0.0146466
CHMP1B	-0.194642	0.0146745
HDAC7	0.188406	0.0147075
AC002350.1	1.4157	0.0147777
MFSD14A	0.635201	0.014796
NXF4	-3.73649	0.0147961
CKMT1B	0.602052	0.0147985
ELMOD1	0.321616	0.0148363
VPS13D	-0.24756	0.0148776
IBTK	-0.204579	0.0148901
CDK5R2	0.311574	0.0149241
TUG1	-0.154765	0.0149262
ASCC1	-0.208728	0.0149341
SLC2A1	-0.189052	0.0150157
GPR61	0.559597	0.0150358
KIF15	-0.334605	0.0150541
TEX15	-0.408775	0.0150582
STAT1	-0.280856	0.0150726
AC032011.1	-1.98971	0.0151211
GTF2IP4	-0.244456	0.0151273
AC022150.4	-0.623985	0.0151412
PAPOLA	-0.143619	0.0151617
ABAT	-0.131927	0.0151665
HAT1	-0.200664	0.015167
PRRT2	0.216372	0.0151866
DMXL2	-0.212714	0.0151867
SYNGR3	0.227659	0.0151997
CHIT1	-3.02596	0.0152184
CSE1L	-0.18552	0.0152374
ZW10	-0.370064	0.0152677
AC068580.3	1.15712	0.0152917
MAP3K12	0.192287	0.0153103
GUSBP9	-1.02589	0.0153103
CLIC5	1.687	0.0153178
ZFYVE21	0.207247	0.0153244
APPL1	-0.172717	0.01533
CEP170	-0.191368	0.0154424
ZNF682	-0.367063	0.0154585
LINC01011	0.583767	0.0154648
AL589740.1	-0.404878	0.015473
AC008543.5	3.74452	0.0154964
AP003472.1	3.87774	0.0155786
MRPS21	0.191245	0.0155795
SAFB	0.192242	0.0155801
GATD3A	0.441435	0.0155924
TRIP12	-0.213761	0.0156488
AC006449.1	1.72004	0.0156626
IL11RA	0.211137	0.0156673
OCRL	-0.162261	0.0156679
TECPR1	0.192726	0.0156837
RANBP3L	-0.511829	0.0157211
EIF2AK2	-0.204809	0.0157412
CD1D	4.01585	0.0158047
CHRM5	0.369873	0.0158392
CCDC57	0.173675	0.0158394
CERS1	0.374769	0.0158535
AC006213.3	1.48545	0.0158655
KDM3B	-0.164391	0.0158714
SH3KBP1	0.198346	0.015872
ZNF781	-0.466524	0.0159419
BTAF1	-0.184268	0.0159511
SSR4	0.218656	0.0160092
TTK	-0.307233	0.0160245
PBRM1	-0.17914	0.0160297
SEC11C	0.231472	0.0160376
AC091825.1	0.492187	0.0160492
UNC13A	0.271012	0.016057
ARHGAP11A	-0.222069	0.0160613
NPM1P27	0.489207	0.0160786
AC073569.3	-4.44736	0.0161215
TAZ	0.18735	0.0161771
DANT2	2.62164	0.0161895
RPS5	-0.182318	0.0161907
CLIC4	-0.234119	0.01625
GPR83	0.402511	0.0162591
KCNK3	0.347416	0.0162775
DENND6B	0.196712	0.0163068
FAM208B	-0.225852	0.016322
CA7	0.839762	0.0163436
AC013553.4	3.27995	0.0163461
PPP2R5D	-0.19537	0.0163501
RTEL1-TNFRSF6B	0.463448	0.0163767
THBS3	0.258584	0.0163878
HAUS6	-0.238067	0.0164173
GRM3	-0.197007	0.0164488
PDYN	0.592015	0.0164576
LEKR1	1.46604	0.0164673
KLHL9	-0.164682	0.0164964
EFHD1	-0.391548	0.016497
ARPC3	-0.228599	0.0165242
SEMA6B	0.240096	0.0165471
SOS2	-0.174571	0.0166318
RHOT2	0.182441	0.0166513
PHLDA2	1.0153	0.0166777
TMEM145	0.327051	0.0167244
ANTXR1	-0.26979	0.0167285
VPS13C	-0.254988	0.0167307
RASGRF1	0.266193	0.0167653
MAN2C1	0.177771	0.0167828
GBP5	1.91809	0.0168116
PWWP2B	0.2362	0.0168138
COX7A2	0.253926	0.0168427
ANKRD17	-0.167452	0.016844
TIMELESS	-0.222064	0.0168557
KEAP1	0.207928	0.01686
MAP7D1	0.227878	0.0168934
MYBL2	-0.227036	0.0169189
FAM84A	0.240343	0.0169234
AL049552.1	0.779073	0.0169571
BORCS8	0.374745	0.0170227
KRT19	1.28293	0.0170602
C1QTNF12	0.819659	0.0170841
RBBP4	-0.155928	0.0171318
DYNC1I2	-0.156085	0.0171446
RRP1	0.229444	0.0171617
EBPL	0.366005	0.017198
SSNA1	0.264705	0.0172288
ANO8	0.247283	0.01727
NPDC1	0.159428	0.0172797
CEP192	-0.237769	0.0172817
RMDN1	-0.208946	0.0172887
PAQR5	0.798096	0.0173008
HIST1H2BF	2.703	0.0173073
CENPE	-0.371346	0.0173196
AGL	-0.19809	0.0173445
CLDN7	1.30595	0.0174101
IDH1	-0.168646	0.0174542
YIPF7	-2.48969	0.0174695
IDUA	0.200365	0.0174705
FAM107A	-0.227327	0.0174932
SMCR8	-0.233172	0.017499
CATSPER2P1	0.994506	0.0175135
SNRPGP4	3.61024	0.0175308
PPP1R3F	0.267239	0.0175371
C9orf16	0.219954	0.0175738
AL512329.2	-2.92931	0.0175951
POLD3	-0.271687	0.0176821
WDR48	-0.181164	0.0176886
SH3PXD2B	-0.228596	0.0176925
HBQ1	0.528258	0.0176997
MRPS18C	0.361735	0.0177383
SPTY2D1	-0.271294	0.0177714
ATP5PD	0.260994	0.0178303
CHCHD1	0.291956	0.0178898
NNT-AS1	-0.218185	0.0178988
BAIAP2-DT	0.247125	0.0179444
TPT1	-0.187198	0.0180329
EGLN2	0.263383	0.0180441
NAT9	0.284143	0.0180481
AMD1P3	1.49124	0.0180519
RSRP1	0.16813	0.0180626
CRKL	-0.16179	0.0181087
ATRX	-0.155803	0.0181108
SLC25A13	-0.260316	0.0181283
SCYL2	-0.188747	0.0181499
JUN	0.186527	0.0181987
TCAF2	-1.0941	0.0182298
AP4B1-AS1	0.862239	0.018234
PIBF1	-0.296207	0.0183191
ASPHD1	0.46677	0.0183292
NHSL1	-0.220308	0.0183419
MIIP	0.19583	0.0183445
RHCG	-0.840931	0.0183684
SLC35F1	-0.176963	0.0183709
CDC27	-0.219754	0.018382
MT-RNR2	-0.203436	0.0183897
SPIRE1	-0.204559	0.0184206
RABL2B	0.18296	0.0184209
CDC20	-0.257036	0.0184409
TRPM4	0.251362	0.0184427
FAM131A	0.202845	0.0184542
ADI1	-0.215119	0.0184842
BAIAP2L1	0.617775	0.0184928
REST	-0.255005	0.0185072
PEX16	0.284935	0.0185278
CD164L2	2.28161	0.0185767
BCL7C	0.209642	0.0186433
MIR6757	2.07213	0.0186473
MIAT	0.274696	0.0186965
MPND	0.329849	0.018698
PERM1	0.887888	0.0187596
DEK	-0.165212	0.0187661
AL136295.2	1.03323	0.0188086
COPG1	-0.165428	0.0188211
PIK3C3	-0.193811	0.0188338
CPOX	0.262675	0.0188789
LINC01484	4.28413	0.018909
AP3M1	-0.242067	0.0189213
GABRA2	0.26241	0.019047
NUP133	-0.208603	0.0190681
TCTEX1D2	0.512589	0.0190733
LSM10	0.24712	0.0191073
RRP7BP	0.287773	0.0191237
POLR3A	-0.172254	0.0191638
AC006994.2	2.96924	0.019175
NSUN5P1	0.244872	0.0191848
CCDC189	0.769392	0.0192029
FOXO4	0.378022	0.0192519
AC104985.1	0.765911	0.0192641
RF00019	0.630824	0.0192891
ZNF57	-0.581276	0.019294
SNHG20	0.398803	0.0193408
ZNF462	-0.230203	0.0193633
JPH4	0.178751	0.0193893
ZC3H14	-0.236691	0.0193926
CEP120	-0.204167	0.0194146
ARHGEF25	0.211083	0.019424
CCDC24	0.285883	0.0194487
GPS2	0.6663	0.0194512
PET100	0.631181	0.0194688
AC108472.1	-1.47576	0.0194844
ZFR	-0.156516	0.0195271
MFSD10	0.165252	0.01963
PPM1J	0.560975	0.0196664
MDM2	-0.194216	0.0196778
AC245297.3	0.47002	0.0196833
XPO5	-0.170873	0.0197626
UBR5	-0.221549	0.0197712
SFXN3	0.18345	0.0198148
ZNF518A	-0.293086	0.0198288
VWA5B2	0.332044	0.019861
THTPA	0.314204	0.0198854
TCEAL6	0.474996	0.0199455
RPL15	-0.201497	0.0199686
PPP1R3C	-0.343643	0.0199805
DIRC2	-0.247412	0.0200322
BAD	0.366636	0.0200367
LINC01163	-3.61306	0.0200446
AC010503.4	1.77441	0.0200583
LINC02495	0.372273	0.0200985
AC112128.1	1.22318	0.0201496
AC074029.4	1.14618	0.0201872
CHD1	-0.261101	0.0201948
CCT3	-0.173176	0.0202275
CCDC144NL	-0.853073	0.0202338
HLA-DQA1	2.09467	0.0203146
AP001107.1	1.31076	0.0203226
CALHM5	1.70912	0.0203438
PAPSS2	-0.38371	0.0203439
VPS37D	0.345562	0.0204241
RFC1	-0.186224	0.0204551
USP38	-0.238352	0.020487
AC013244.1	2.38656	0.0205247
GTF3C6	0.229866	0.0205271
AC099518.1	-3.28305	0.020587
PLS3	-0.278948	0.0205923
FP565260.1	0.316723	0.0206135
AK4	-0.251775	0.0206169
POLR2M	-0.269643	0.0206212
CAPS	0.393429	0.0206404
SEL1L	-0.157174	0.0206581
SLC30A6	-0.290534	0.0206917
TNK1	0.374919	0.0207084
YES1	-0.192543	0.0207364
PIN1	0.263928	0.0207809
COPS3	-0.190055	0.0207843
GPR45	0.660526	0.0207847
EYA1	2.80333	0.0207853
TET2	-0.243789	0.0207917
IL10RB-DT	0.847359	0.0207975
AC080038.1	0.88507	0.0208262
TNK2	0.228764	0.0209138
TSSC4	0.225023	0.0209655
SLC11A1	-1.34527	0.0209819
ERVMER61-1	-2.33189	0.0210459
CARD19	0.27046	0.0210931
PCDH15	0.768791	0.0211301
SMIM12	0.256694	0.0211889
SPATA32	2.75474	0.0212637
EYA3	-0.248054	0.0212766
AC004832.6	4.206	0.0212896
ZFP92	0.349683	0.021292
AC010642.1	2.08125	0.0212985
AC007191.1	0.499589	0.0213286
TMPO	-0.214581	0.0213364
CYFIP2	-0.149065	0.0213657
TEKT2	0.300243	0.0213784
TAF15	0.267209	0.021412
ZBTB41	-0.221754	0.0214364
NRGN	0.335059	0.0214487
PJA2	-0.134325	0.0215136
NYAP1	0.296715	0.021541
AC010615.2	-0.476486	0.0215522
SIRT3	0.183554	0.0215595
TSTA3	0.248824	0.0216074
MANF	0.274753	0.0216414
AZIN2	0.351792	0.0216651
IPO9	-0.160295	0.0217229
KLF12	-0.223223	0.021725
HDAC11	0.257444	0.0217399
CHODL	0.270042	0.021767
HBP1	-0.238591	0.021831
NEK1	-0.231231	0.0218508
SMG6	-0.216781	0.0218704
SNRPG	0.23593	0.0219192
PANK4	0.204041	0.0219245
PTPN4	-0.197511	0.0219335
IGF1	0.516473	0.0219468
F11	3.50546	0.0219494
TBL3	-0.189443	0.0219684
ELP4	-0.261647	0.0220019
IL33	-0.427918	0.0220322
FGF11	0.605586	0.0220518
AL139287.1	0.575853	0.0220544
MRPL32	0.294314	0.0221865
BCAP29	-0.231065	0.0221872
KIFC2	0.216306	0.0222289
LINC00863	-0.311892	0.0223053
AC007899.1	-4.16899	0.0223355
CCDC107	0.303464	0.0223866
ADNP	-0.171693	0.0224127
AC009119.3	3.15985	0.022418
MMS22L	-0.367289	0.0224489
RPAIN	0.19682	0.0224797
NMRAL1	0.237398	0.0224799
DPM3	0.287533	0.0225224
SCAF8	-0.191043	0.0225397
SELENOO	0.187874	0.0225443
ATP11B	-0.189891	0.0225955
POU3F2	-0.219588	0.0226607
SRSF5	0.183143	0.0227066
PDS5A	-0.153892	0.0227505
SPRYD4	0.385797	0.0227535
AL592295.1	3.63345	0.0227737
CLTC	-0.153011	0.0228221
SRSF1	-0.182392	0.0228835
PACSIN3	0.261766	0.0228887
CCDC84	0.234573	0.0229021
FER	-0.205141	0.0229236
MZT2B	0.321534	0.0229498
ACTB	-0.121019	0.0229572
ATMIN	-0.160203	0.0229677
PRPF40A	-0.167849	0.0229686
B3GALT4	0.382542	0.0229757
COL9A1	0.420997	0.022995
AC011472.1	1.24421	0.0230658
CRSP8P	-1.22553	0.0230893
RPL5P34	-0.60885	0.0230979
AL031595.2	-1.60951	0.0231312
CDC42	0.296448	0.0231948
ATF7IP	-0.185827	0.0232195
AF131215.7	4.26354	0.0232389
USP32	-0.173885	0.0232592
UHMK1	-0.205666	0.0232678
HIPK3	-0.187159	0.0232977
NAGK	0.198127	0.0233854
URB2	-0.259118	0.0234044
ZDHHC11	0.415489	0.0234291
NUTM2A	-0.6614	0.0234417
ETNK2	0.28646	0.0234736
F11R	-0.384058	0.0235345
TTC39A	0.486132	0.0235905
TOX	-0.192652	0.0236194
DARS	-0.191373	0.0236821
AC113208.2	-3.29758	0.0236966
DPP6	0.149455	0.0237012
DEPDC1	-0.316906	0.023707
STMN4	0.226402	0.0237193
GREM1	-0.57543	0.0237422
2023-09-05	0.301543	0.0237648
G3BP1	-0.170419	0.0238926
DOHH	0.279102	0.0239106
VEGFA	0.263601	0.0239154
CCDC157	0.369684	0.0239219
COPS4	-0.219608	0.023926
KIAA1551	-0.237518	0.0239827
AC040169.2	1.86102	0.0239867
TCF12	-0.234324	0.0239982
ARF3	0.188555	0.0240326
PCDHB15	-0.285629	0.0240639
NUDT22	0.285498	0.024068
LRRN4	1.02637	0.024072
ICE2	-0.223532	0.0240965
TIMM13	0.249045	0.024098
GDI2	-0.167181	0.0241002
RPSA	-0.15959	0.0241451
BCL2L13	-0.177808	0.0241772
BOP1	0.241677	0.0242817
MANEA	-0.2665	0.0243094
JMJD8	0.273647	0.0243284
CKAP2L	-0.286962	0.0243678
AC005682.1	-1.55527	0.0244567
CEP170B	0.240382	0.0244612
NUP153	-0.185543	0.0244879
PPP1R12B	-0.191599	0.0244889
PDF	0.504559	0.0245104
EEF1A1P12	-4.1121	0.0245822
ETV1	-0.295326	0.0245942
MIER2	0.174972	0.0246289
C15orf62	0.496389	0.0246656
SLC25A25-AS1	0.306008	0.024674
ASPDH	0.641537	0.0246815
2023-03-08	-0.181053	0.0247264
GPR89A	0.6438	0.0247797
ATP5MD	0.210786	0.0248002
ZNF512B	0.229048	0.0248171
SKP2	-0.237872	0.0248512
AC005034.3	-0.484194	0.0249002
KIF2C	-0.221488	0.024931
CNR1	-0.199736	0.0249352
HMGB2	-0.188277	0.0249524
AC024940.2	1.69935	0.0249587
GPM6B	-0.169092	0.0249786
F2R	-0.171355	0.0249845
KCNH2	0.251104	0.0249952
SLC28A3	-3.90181	0.0249995
PHYKPL	0.200498	0.0250199
HELQ	-0.346381	0.0250631
PHYH	-0.250553	0.0250741
EFCAB14	-0.178488	0.0251075
KCNJ6	0.470263	0.0251778
AP1G2	0.211184	0.0251867
NR4A2	0.445402	0.0252295
PROSER2-AS1	-4.15583	0.0252468
NDUFS7	0.22409	0.0252498
ZNF702P	-0.242221	0.0252699
EIF4G2	-0.162978	0.0252748
NFKBIB	0.279539	0.0252904
RGPD8	-0.44026	0.0253015
KLHDC7A	1.77927	0.0254486
EBLN3P	-0.156648	0.0254982
SCARA5	-3.18733	0.025542
LCA10	1.22467	0.0255619
AGAP2	0.271401	0.0255849
HHIPL2	-2.6157	0.0256426
DNAL4	0.291763	0.0256754
AC233723.2	0.400828	0.0257358
ISG15	0.245642	0.025754
AGAP3	0.177065	0.0257841
LAMP2	-0.259698	0.0258117
AC125421.1	-1.95738	0.0258661
SART1	0.225529	0.0258705
KIF14	-0.302506	0.0258786
MPV17	0.2052	0.0258931
PDCD4-AS1	0.688975	0.0259132
DNAJB14	-0.185112	0.0259869
SNRPE	0.227184	0.0260004
MEF2D	0.180348	0.0260308
NDUFV3	0.208069	0.0260331
GNA12	-0.143016	0.0260436
DUSP7	0.257062	0.0260958
GPATCH2L	-0.171476	0.0261068
SGCD	-0.422872	0.0261248
RALGAPB	-0.162632	0.026126
C8orf34-AS1	1.45667	0.0261293
SPAG4	0.423682	0.0261829
PIK3R4	-0.219798	0.0261936
NEURL1	0.248032	0.0262698
GOLGA1	-0.170608	0.0262888
EIF4A1	0.48782	0.0263255
ZNF816	-0.42152	0.0263609
2023-09-02	-0.186839	0.0263907
PUS1	0.337623	0.0264316
TIMM17B	0.267135	0.0265055
ST3GAL5-AS1	-2.26452	0.0265142
USF2	0.196228	0.0265948
CDCA2	-0.330526	0.0266012
WIPF3	0.209788	0.0266293
DHX57	-0.220298	0.0266357
TRAPPC1	0.223552	0.0266422
CARMIL2	0.343579	0.0266494
DVL2	0.179761	0.0267282
RPS9	0.210689	0.0267312
TRAF2	0.272481	0.0267472
FUBP1	-0.165696	0.0267714
NUCKS1	-0.113376	0.0267943
SOX2-OT	-0.254575	0.0267944
CNPY4	0.302454	0.0268089
CLK2	0.206577	0.0268167
AC007325.2	-0.489729	0.0268961
DNAH2	-0.250892	0.0269022
GPX4	0.159396	0.0269167
TFEB	0.415847	0.026926
TNC	-0.255533	0.0269275
CDCA7	-0.228338	0.0269573
ORC3	-0.207803	0.0269885
MT-TN	-0.201424	0.0270297
YJEFN3	0.351068	0.0270506
2023-09-11	-0.158038	0.027095
MARK4	0.191702	0.0271048
SYNCRIP	-0.1366	0.0271149
GTPBP6	0.169296	0.027115
FABP3	0.290029	0.0271562
PIK3CA	-0.221544	0.0271624
CHRM4	-0.416087	0.0271689
STARD7	-0.142101	0.0271689
RPS21	0.32855	0.0271827
NDUFA3P4	-3.11517	0.0272066
CX3CR1	1.63642	0.0272722
SPAG5	-0.269769	0.0272875
PPP2R5E	-0.164579	0.0272987
TTC37	-0.178855	0.02736
RANGAP1	0.160307	0.0274089
HEATR5B	-0.214707	0.0274195
KPNB1	-0.166585	0.0274255
SPINT2	0.225991	0.0274413
BCAT1	0.232335	0.0274571
KARS	-0.156842	0.0274632
ITGB2	0.982275	0.0275274
CYGB	0.379703	0.0275422
HLA-DPA1	1.67842	0.0275422
TANK	-0.210101	0.027552
PNPLA8	-0.164506	0.0275566
RTP1	0.983249	0.0275601
LARP4	-0.192674	0.0275727
ZXDB	-0.191662	0.0275812
AL035443.1	1.94772	0.0275877
BBS5	0.23839	0.0276155
FAM241B	0.330872	0.0276914
AC008663.3	3.40178	0.0277137
MOXD1	-0.235539	0.0277188
MIR99AHG	-0.242757	0.0277506
AC145098.2	1.06011	0.0277573
TNKS2	-0.140298	0.0277767
HOXC13	4.09396	0.0278004
AC006581.2	0.850601	0.0278148
ZMAT1	-0.265992	0.0279498
LMTK3	0.255741	0.0279507
ZEB1	-0.224538	0.0279626
BRI3BPP1	4.20447	0.0279653
LINC01535	1.19492	0.0280384
NME3	0.255512	0.0280449
CDC42SE2	-0.155169	0.0280599
EPN1	0.18039	0.0280993
MAX	0.212625	0.0281152
GCSH	-0.409342	0.0281601
COL11A2	0.21085	0.028168
SEC16A	-0.171915	0.0282314
ARLNC1	3.04687	0.0282336
SLC25A24	-0.228403	0.0283172
C2CD3	-0.241005	0.0283231
ACYP1	0.296618	0.0283391
PARK7	0.189967	0.0283459
CENPX	0.295843	0.028445
SF3B1	-0.163842	0.0284533
CA9	-1.46809	0.0284752
TNFSF9	0.983141	0.0285081
ATPAF1	-0.197648	0.0286208
CECR2	-0.215599	0.0286422
PNRC1	-0.15636	0.028724
TMEFF1	0.309634	0.0287494
WDR60	0.201473	0.0287605
NOTCH1	-0.226097	0.0287763
DTHD1	-0.859846	0.028802
DENND1C	0.489885	0.0288371
RF00409	2.79458	0.0288615
WDR83	0.447204	0.0288978
COPA	-0.15595	0.0288992
PEX19	-0.232511	0.0289161
ARL5B	-0.173461	0.0289222
ARRB2	0.180561	0.0289333
DDX28	-0.331313	0.0289411
MOB1A	-0.199057	0.0289809
SPATA42	3.77964	0.0290006
RPL23AP3	3.77964	0.0290006
LAMA1	-0.259777	0.0290019
ABCE1	-0.205408	0.0290031
RPS7P11	-0.336272	0.0290338
SYNRG	-0.148931	0.0290422
MRPS35	-0.192785	0.0290807
ZNF12	-0.22041	0.0290859
POMT1	0.162441	0.0290938
KLHL28	-0.206788	0.0291471
BX322234.1	0.659082	0.0292039
SLC35B3	-0.255582	0.0292107
TCP11L1	-0.258378	0.0292521
VPS13B	-0.196677	0.0292545
MAPK11	0.209644	0.0292605
REEP2	0.197114	0.0292667
PORCN	0.218848	0.0293362
SNRNP25	0.250628	0.0293474
CHD9	-0.191831	0.0293485
ASL	0.338577	0.029362
DIO3OS	0.430161	0.0294624
HELZ2	-0.227912	0.0295244
TRIM74	0.79555	0.0295435
IDE	-0.305831	0.0296413
PPIAP53	1.52076	0.0296512
TOPBP1	-0.208962	0.0296792
TP53RK	-0.223971	0.029686
SAP18	0.177231	0.0297499
IGLON5	0.142341	0.0297528
ARHGAP9	0.705176	0.0297582
XPO7	-0.142153	0.0297745
AC007038.2	-1.10026	0.0297885
ARMC1	-0.192611	0.0298198
AC027544.1	3.76424	0.029828
EDF1	0.292478	0.0299383
PSMD1	-0.179055	0.029997
DBX2	3.15853	0.0300048
PPIAP67	3.0219	0.0300455
NAA35	-0.222298	0.0300496
CCNA2	-0.20337	0.0301071
AP003774.1	0.59654	0.0301613
LINGO1	0.234282	0.0301686
AL355032.1	-0.427744	0.0301691
MIR23C	3.82827	0.0301692
AJ003147.1	2.00223	0.0302114
E2F3	-0.275248	0.0302154
FO681492.1	0.493532	0.0302717
PGBD4	-0.325051	0.0302928
FAM208A	-0.160833	0.0303008
PLCE1	-0.23482	0.0303517
TMEM120B	0.227238	0.0303534
AC009486.1	3.2048	0.0303629
LRRC42	-0.203773	0.0303927
RN7SL449P	3.59753	0.0303986
FBXO5	-0.32451	0.0304599
AC090607.2	-0.925433	0.0304734
LAMTOR4	0.247306	0.0304823
AC140125.2	4.06627	0.0304849
SPECC1	-0.190735	0.0305113
SEC31A	-0.172951	0.0305566
ABCC10	0.159483	0.0305699
NKAIN3-IT1	-0.247619	0.0306446
QRFPR	2.0591	0.0306674
AFF3	-0.138912	0.0307018
SCD	-0.158897	0.0307244
TEAD1	-0.25205	0.0308174
SNRPN	0.225415	0.0308248
ACACA	-0.170431	0.0308258
AC112255.1	-2.7814	0.0308337
AP003355.2	1.01653	0.0309257
MFSD13B	1.89083	0.0309474
DMXL1	-0.214565	0.0309661
LINC01844	-0.873298	0.0309682
ELOC	0.196292	0.0309785
GUK1	0.212738	0.0310409
QTRT1	0.19369	0.0310637
PEX5	0.167916	0.031148
ASCL5	0.743697	0.0312735
ZFP3	-0.227311	0.0313044
ERCC4	-0.243758	0.0313211
KLF16	0.28384	0.0313263
AC005912.1	0.28566	0.0314209
CPT2	-0.276834	0.0314433
KRTCAP2	0.338087	0.0314539
AC116914.2	1.2434	0.0314684
FAM160B2	0.159303	0.0314858
CA14	-0.297959	0.0315436
KCNH7	-0.455999	0.0315943
NMUR2	4.14684	0.0316798
ZNF460	-0.595268	0.0316861
COX8A	0.685099	0.0317511
ZNF517	0.250752	0.031778
ADARB1	0.232005	0.0317987
C19orf53	0.185884	0.0318071
SPATA13	-0.237418	0.0318365
AC021860.1	3.17998	0.031887
PARD3B	-0.275939	0.0319092
PYROXD1	-0.302829	0.0319187
AC245100.4	0.594376	0.0319703
AL132780.5	1.41295	0.0319721
RAB15	0.207141	0.0319741
SREK1IP1	-0.210685	0.0320238
SRRM3	0.275215	0.0320255
LPAR1	-0.163083	0.0322523
CYP2R1	-0.269382	0.0322591
STC2	0.358167	0.0322645
SMAP1	-0.224851	0.0322697
RN7SL738P	-2.75163	0.0323105
RPL7P24	3.05805	0.0323421
AC012065.2	3.42659	0.0323738
CBWD4P	0.882667	0.0324412
OPA1	-0.142831	0.0324961
TOP1MT	0.219502	0.0325315
SNX18	-0.201917	0.0325432
AP5M1	-0.178848	0.0325969
PRKACG	-4.0059	0.0326583
GLRA3	0.525949	0.0327336
DEPP1	0.722597	0.0327482
OPHN1	-0.243966	0.0327777
TBC1D17	0.132919	0.0328232
ZNF627	-0.215773	0.0328916
ZNF236-DT	0.447233	0.0329337
ARID1B	-0.179435	0.0329423
SEC24C	-0.180937	0.0329519
AHCTF1	-0.191754	0.0329583
FXYD5	2.10532	0.0330214
MYORG	-0.223067	0.0330635
MIR1915	2.08563	0.0331224
SMIM11A	1.87027	0.033139
ZNF22	-0.297059	0.0331451
TP53INP1	-0.165489	0.0331838
ZNF207	-0.155502	0.033191
PLAGL2	-0.21612	0.0332014
AC003035.2	3.77449	0.0332412
LINC00957	0.485657	0.0332474
IDH3A	0.2103	0.0332542
LINC02487	-0.416533	0.0332785
BAALC-AS2	1.62912	0.0333555
CBX3P4	-1.30811	0.0333668
AP3B1	-0.251352	0.0333997
NF1	-0.185436	0.0334193
MTATP6P1	-0.266174	0.0334765
LCNL1	0.378225	0.0334837
GLT8D2	0.491908	0.0334895
ZNF865	0.176081	0.0335045
KRT18	0.619772	0.0335618
ZNF704	-0.241671	0.0336009
ENO3	0.306616	0.033615
EME2	0.18264	0.033637
MAP3K7	-0.149486	0.0336726
USP1	-0.17615	0.0336944
PPP1R15B	-0.167497	0.0336956
GCC2	-0.247656	0.0337624
AC010326.3	0.614618	0.033763
NFU1	0.206146	0.0337989
AC118553.1	3.076	0.0338428
YPEL4	0.415568	0.0338453
AL118556.1	3.16986	0.0338538
RIIAD1	0.388766	0.0338599
ZNF35	-0.316866	0.0338692
NUFIP2	-0.151964	0.0338987
SPACA6	0.310583	0.0339247
ZNF19	-0.443966	0.0339302
Z95331.1	-1.04834	0.0339571
FLJ45513	3.14463	0.0339846
PKD1P1	0.981826	0.0340602
NEGR1	0.208199	0.0340879
PSAT1	-0.179011	0.0341287
DCLRE1A	-0.242284	0.0341349
ZFHX4	-0.272161	0.0341784
PBX2	0.166329	0.0342048
TPTEP2	0.380966	0.0342617
OR2H2	1.30199	0.0342667
COX17	0.238887	0.0342711
FITM2	0.206517	0.0342909
PAPPA2	-0.593189	0.0342996
PRRC1	-0.15976	0.0343686
RPL15P3	-0.320545	0.034399
ARL6IP4	0.736202	0.0344247
FAM50A	0.190488	0.0344329
LYNX1-SLURP2	-0.964357	0.034436
AC015818.2	-1.88254	0.0344698
FAM43B	0.277432	0.0344751
ZZEF1	-0.1738	0.0344847
MFAP3	-0.210414	0.0345241
JAG2	0.235413	0.034603
DESI2	-0.151035	0.0346043
ZC3H12C	-0.198125	0.0347078
PLK1	-0.237309	0.0347114
AL049796.1	0.489746	0.0347133
ZNF827	-0.206923	0.0347162
SLC39A9	-0.173494	0.0347201
UPK2	1.15911	0.034733
GAPDHP1	-0.710028	0.0347387
PYURF	0.299723	0.0347424
WNK1	-0.181783	0.0347603
P2RY11	0.347114	0.0347687
DAZAP2	-0.179367	0.0347784
HEBP2	0.215866	0.034846
DAZAP1	0.184663	0.0348596
ST18	-0.404486	0.0349169
PICK1	0.211618	0.0349386
ROCK1	-0.18987	0.0349551
NTM	0.210477	0.0349813
ANKFY1	-0.173537	0.0349851
FSTL3	0.390747	0.0350075
LRRCC1	-0.236648	0.0350713
CTXN1	0.181195	0.0350942
UFL1	-0.230678	0.0351224
GRIN2D	0.224644	0.0351287
MECR	0.245839	0.0351989
SPAG7	0.181383	0.0352008
ARAP3	0.20719	0.0353216
AC132192.2	0.944411	0.0353247
SRPK1	-0.162657	0.0353305
EEF1E1	-0.389265	0.035396
RASIP1	0.462298	0.0353992
RNF13	-0.285208	0.0354019
ARID4A	-0.176812	0.0354411
YAF2	-0.238852	0.0354435
CHMP2B	-0.228122	0.0354459
FLCN	0.180099	0.0354563
ELMO2	-0.167001	0.0354724
PARL	0.510816	0.03548
ATP5MC3	0.195032	0.0354936
ZC2HC1A	-0.274205	0.035506
MOB1B	-0.200594	0.0355122
NDUFS5	0.186144	0.0355612
ALDOA	0.416345	0.0356069
KAT7	-0.152611	0.0356401
PSMA6	0.564087	0.0356414
LRRTM1	0.42279	0.0356473
PLCB2	0.43088	0.0356539
NBL1	0.254421	0.0356539
PRKD1	-0.25964	0.0356821
RASGRP3	0.805972	0.0357117
RF00017	1.9681	0.0357191
WTIP	0.314494	0.0357215
ECHDC2	0.215508	0.035817
TMUB1	0.200228	0.0358172
PCAT1	1.128	0.0358442
SRP14	0.131974	0.0358469
CASK	-0.15891	0.0358543
ZFHX2	0.227429	0.035876
LDAH	-0.203288	0.035878
RFC3	-0.294173	0.0359111
AC008105.3	0.603391	0.0359533
AC140481.1	3.60866	0.035997
LMBRD2	-0.206162	0.0360032
ZSCAN16-AS1	0.359722	0.0360132
PARP4	-0.267545	0.0360335
CPLX1	0.356735	0.0360462
PAG1	-0.273243	0.0360588
FAM186B	1.59656	0.0360636
NUDT12	-0.204078	0.0360782
NUCB1-AS1	-4.374	0.0360864
PREX1	-0.150928	0.0360959
EIF3F	-0.13444	0.0361
PDE3A	-0.315835	0.0362162
CRYBB2P1	0.310059	0.0362614
FREM2	-0.298121	0.0362895
RRN3P1	0.22738	0.0363227
RPRD2	-0.151202	0.0363228
ACAP2	-0.18869	0.0363315
AL354733.2	2.33347	0.0363991
SLC24A3	0.207827	0.0364072
OSGEP	0.190919	0.0364079
VPS35	-0.177968	0.0364481
RCC2	-0.137555	0.0364688
TMEM160	0.325247	0.0364714
ADD1	-0.11782	0.0364733
LINC01574	1.31447	0.0365302
CACNB1	0.255518	0.0365373
LINC00487	-1.31779	0.0365854
PTCH2	0.259794	0.0365893
AC139491.1	2.89444	0.0365964
FAP	2.45506	0.0366091
TPPP2	-3.5402	0.0366472
PHLDA1	-0.122425	0.0366804
UFSP1	0.711917	0.0366896
MTFR1	-0.225105	0.0367165
PRKCH	1.39066	0.0367224
TRAK2	-0.163543	0.0367329
SIVA1	-0.208441	0.0367367
PLAT	0.379047	0.03674
VKORC1	0.438148	0.0367572
ZKSCAN2	-0.185439	0.03676
CACNG8	0.323846	0.0367784
STAT2	0.148792	0.0368405
ZNF710-AS1	-0.22495	0.0368585
ATP5MC1	0.242448	0.0368617
DGKD	0.148516	0.0368778
XRCC3	0.251265	0.0369399
GATA1	-4.11476	0.0369477
RF00019	-3.99597	0.0369527
GNG12	-0.266005	0.0369615
AC099329.2	-1.96659	0.0369998
FARSA	0.180702	0.0370289
TRAPPC5	0.44976	0.0370477
AC008033.3	2.47129	0.0370482
FGD5-AS1	-0.121146	0.0370539
CDC73	-0.242867	0.037072
DVL1	0.194196	0.0370811
ALKBH8	-0.322118	0.037095
MT-ND4L	-0.243957	0.0371309
TAF1	-0.207614	0.0371361
BCL2	0.183059	0.0372477
PCDH9	-0.230854	0.0372955
TRAPPC8	-0.197133	0.0372995
AC091060.1	1.71818	0.0373032
RF01293	2.65712	0.0373072
ZNF805	-0.525369	0.0373237
SSSCA1-AS1	0.520014	0.0373314
L3MBTL3	0.30214	0.0374062
VEGFB	0.140081	0.0374694
ESF1	-0.207771	0.037496
CACNA2D2	0.203433	0.0375095
SH3D19	-0.190527	0.0375686
HIRIP3	0.311358	0.0375852
EMILIN3	-0.301998	0.0375941
ERF	0.30098	0.0376059
ADAMTS17	-0.366636	0.0376379
NRBP2	0.152894	0.0377349
MAFK	0.383067	0.03774
LINC02468	-4.03471	0.0377862
PPP2R5C	-0.138053	0.037877
CAPZA1	-0.217736	0.0378813
TMEM144	0.596173	0.0378829
PPP2R5B	0.202265	0.0378914
FAM78B	0.349198	0.0378945
VPS13A	-0.25381	0.0379242
PPP4R3B	-0.137041	0.0379468
SNAP25	0.230111	0.0379888
DGUOK	0.241203	0.0380042
GOLGA8B	0.272388	0.0380161
MAP9	-0.209311	0.0381128
ZBTB33	-0.173381	0.0381378
KNL1	-0.313187	0.0381576
RARA	0.20559	0.0382039
DHX40	-0.215253	0.0382594
ACTG1	-0.127633	0.0383018
CDC5L	-0.156587	0.0383126
CEP97	-0.221294	0.0383575
ANKRD45	-0.474307	0.0383816
SNX21	0.184461	0.0384075
PHC2	-0.145445	0.038429
SLF2	-0.176809	0.0384318
TRIM41	0.212773	0.0384418
NFE2L2	-0.245049	0.0384426
PAIP2	0.191862	0.0385118
ZNF136	-0.285476	0.0385193
ZNF510	-0.189816	0.0385233
TWF1	-0.179959	0.038604
RNF169	-0.213288	0.0386094
SSH3	0.255875	0.0387144
AL359762.1	4.04393	0.0387307
BAG1	0.196195	0.0387566
RAPGEF3	0.324618	0.0387588
ZNF26	-0.242304	0.0387655
NECAB2	0.243223	0.0388101
TMC4	0.591263	0.0388596
PCDHB5	-0.194224	0.0388758
NFATC2IP	0.22311	0.0389398
SLC35G6	2.46685	0.0389493
SEC24A	-0.179362	0.0389835
TRNP1	0.330234	0.0390167
GPR162	0.179174	0.0390456
DDX39B	0.15867	0.039065
AC020916.1	0.576444	0.0390748
PALMD	0.395733	0.0391096
PPT1	-0.191569	0.0391483
ACVR1	-0.235431	0.0391649
TLE2	0.152857	0.0392243
AC083805.3	-3.61628	0.0392521
CTNND1	-0.164636	0.0393103
LRBA	-0.239431	0.0393305
MED30	-0.280552	0.039365
REEP3	-0.229704	0.0393679
RAB5C	0.235234	0.0393699
AL669831.5	0.553372	0.0393852
LINC01750	0.322274	0.0394192
AADAT	0.205726	0.0394332
EDDM13	1.40405	0.039445
AC139493.2	3.32802	0.0394642
ABLIM2	0.232766	0.0395294
CRNKL1	-0.177793	0.0395404
ABHD17C	-0.224243	0.0395551
AL590326.1	0.870357	0.0395698
EEF2	-0.141024	0.0395759
ZNF599	-0.289569	0.0395973
RB1CC1	-0.17381	0.0396246
KRTAP5-1	0.593412	0.0396271
TPR	-0.190879	0.0397279
AL662844.4	0.419583	0.039742
DHPS	0.51952	0.0397593
PRPF31	0.195318	0.039766
LBR	-0.169361	0.0397705
DHX8	-0.175084	0.0397737
KIAA0232	-0.123287	0.0398432
SLC3A2	0.160844	0.0399373
AC022211.3	0.792822	0.0399529
FYCO1	-0.345258	0.0399839
C11orf94	1.81413	0.0400047
CIB2	0.192957	0.0400484
ZNF24	-0.137419	0.0400624
APTR	0.395591	0.0400712
SLC50A1	0.296864	0.0400762
CNTROB	0.173542	0.0401183
BCL7B	-0.200653	0.0401193
FAM206A	-0.241709	0.040141
TMEM209	-0.274426	0.0401422
CDHR1	-0.266633	0.0401464
INAFM1	0.333911	0.0401687
FAM181B	0.237261	0.0401808
PTCSC3	2.19222	0.0401838
AL158801.2	3.39707	0.0402053
ZNF699	-0.351474	0.0403079
CDK5RAP2	-0.188953	0.0403878
AL157893.1	-0.740575	0.0404212
ZNF600	-0.612627	0.0404246
POT1	-0.258214	0.0405409
SHISA2	0.580222	0.0405546
COQ6	0.330275	0.0405705
CCZ1B	-0.359159	0.040602
CACUL1	-0.152353	0.040613
MIR331	2.02814	0.0406779
NANS	0.293321	0.0407075
RFX3	-0.183547	0.0407117
CRABP2	0.425366	0.0407321
KMT2C	-0.209483	0.0407406
CHD7	-0.263743	0.0407455
ATP6V1B2	0.158921	0.0407473
ZNF577	0.245693	0.0407614
CWF19L2	-0.287325	0.0407655
B3GNT10	-0.485609	0.0407966
FBXL3	-0.164768	0.0407979
SNX22	0.336111	0.0408012
CNOT9	-0.139202	0.0408538
MTFP1	1.18122	0.0408733
TIPIN	-0.310321	0.0408928
DPY30	0.239289	0.0409677
TMEM132A	0.170774	0.0410283
CCDC130	0.167129	0.0410359
RNF5	0.204527	0.0410503
PDCD6IPP2	0.348374	0.0410541
MIR4697HG	0.201488	0.0410644
HSP90AA2P	-0.573114	0.0411023
VPS54	-0.219042	0.0411277
MYL6	0.278141	0.041151
AC087164.1	2.30487	0.0411772
C2CD2L	0.173482	0.041186
MYOZ3	0.275093	0.0412217
AL158152.1	2.28937	0.0412934
HADHA	-0.162093	0.0413205
LAS1L	0.172934	0.0413799
AL445483.1	-4.05352	0.0414696
HMGN2P15	0.526312	0.0415176
NXF5	-2.46113	0.041547
UPK1B	2.59647	0.0415538
PI4KAP2	0.202797	0.0416328
AL354798.1	3.55348	0.0416443
CD63	0.235337	0.0416484
RARA-AS1	0.440837	0.0416845
SPEG	0.178307	0.0417273
SEMA5A	-0.240153	0.0417555
MARF1	-0.171643	0.0417638
ZMAT2	0.187169	0.0417839
SLC16A6	-0.599051	0.0418123
ABL1	-0.133165	0.0418273
NCAPG	-0.231167	0.0418307
TAX1BP1	-0.159708	0.0418541
ZNF790	-0.289119	0.0418595
SRL	-1.43504	0.0418757
UBA52	0.148133	0.0419625
PPP2R1B	-0.2139	0.0419802
[truncated: 31,116 more rows]

## Sheet: Pb Treatment Vs Control
gene_name	log2FoldChange	pvalue
POSTN	-2.66337	7.60848e-16
CBSL	-0.785661	3.14685e-08
SMN1	-1.2558	3.33294e-08
CENPF	-0.451853	6.04763e-08
COX20	0.715178	1.39238e-07
COL4A3	-1.29529	2.79394e-07
NEAT1	0.518304	5.86057e-07
MT-ATP8	0.508844	1.62645e-06
MALAT1	0.340841	1.86914e-06
AL022328.2	0.996574	4.37926e-06
C19orf81	0.809103	4.65083e-06
PTAR1	-0.281194	5.41595e-06
SPG11	-0.29761	8.61549e-06
SYNGR1	0.246154	1.08187e-05
RPS7	-0.231514	1.16635e-05
MKI67	-0.425313	1.19061e-05
SAFB2	0.268645	1.54448e-05
ZFR2	0.337291	1.62618e-05
SMC4	-0.321436	1.71068e-05
MIS18BP1	-0.427191	1.85936e-05
PHF1	0.232131	1.97245e-05
CHGB	0.375794	2.18132e-05
H3F3AP4	-0.378627	2.3361e-05
NDUFB2	0.332289	2.36883e-05
SARS2	1.1922	2.52771e-05
ARHGDIG	0.455649	2.63932e-05
EXO1	-0.500235	2.81735e-05
FAM3C	0.200926	2.85359e-05
ANLN	-0.367869	3.12526e-05
RAB24	0.516058	3.22038e-05
TCEAL3	0.397045	3.34505e-05
FAM157C	1.48857	3.71488e-05
INPP5J	0.357835	3.81847e-05
LZTR1	0.357636	4.02073e-05
BUB1	-0.34165	4.16931e-05
AC011444.1	1.51454	4.31567e-05
HAPLN1	-0.272467	4.39266e-05
MEST	-0.260524	4.45545e-05
IQGAP2	-0.3937	4.96434e-05
CYP51A1	0.724345	5.43107e-05
VGLL3	-0.496987	5.5094e-05
LINC02062	2.10988	5.72076e-05
STRN	-0.252259	5.74943e-05
TMEM130	0.303842	5.83812e-05
TLE1	-0.248146	6.03997e-05
FSD1	0.261442	6.11527e-05
CHRDL1	-0.331052	6.86887e-05
NQO1	-0.245333	7.32692e-05
GOLGA2	0.242986	7.39593e-05
STAG3L5P	0.515517	7.64681e-05
ZNF112	-0.355364	7.75158e-05
UQCC2	0.288814	8.30958e-05
WEE1	-0.325933	8.33542e-05
COL7A1	0.31564	8.33599e-05
RPL7P1	-0.500143	8.44123e-05
HCG25	2.59668	8.95517e-05
LAGE3	0.385019	9.51305e-05
RNF207	0.337503	9.74006e-05
LMNB1	-0.272562	9.7718e-05
RCAN2	0.258469	9.89064e-05
NDUFA12	0.461182	0.000108362
CTDSPL2	-0.281374	0.000113919
ERBIN	-0.254487	0.000116806
PRODH	3.02078	0.000117748
RASGEF1A	0.416665	0.000124724
XRCC5	-0.185235	0.000129347
ITGB8	-0.248948	0.000134513
NDUFB1	0.418037	0.000138154
LPCAT4	0.311155	0.000138853
AC018638.1	1.17712	0.000141759
SPOCK2	0.27384	0.000142588
GABARAPL1	0.263172	0.000144175
FUS	0.297717	0.000146994
AP001505.1	0.883776	0.000147105
CDK10	0.214233	0.000150859
RASL10B	0.255261	0.000153887
UTP20	-0.341566	0.00015439
CRHBP	0.591156	0.000159872
CDK6	-0.26518	0.000168785
SYP	0.429847	0.000179214
MEG3	0.220884	0.000180819
PDZD7	0.39288	0.000186881
LOXHD1	0.76927	0.000186935
SLC44A1	-0.310188	0.00019092
NAA10	0.402508	0.00019323
LSM6	0.713973	0.000196331
NEFL	0.473794	0.000202768
HOOK2	0.27526	0.000203973
PDAP1	0.320542	0.000210424
AC005253.1	0.821846	0.000214945
KNTC1	-0.321079	0.000223368
RNU7-49P	4.91087	0.000223875
C19orf70	0.388158	0.000225125
ZNF320	0.482212	0.000228103
WNT9A	0.470566	0.000247776
ACHE	0.327968	0.00024922
PABPN1	0.378612	0.000258082
DRAP1	0.411579	0.000261156
AL133406.2	1.81449	0.000279924
RPS2P5	0.362804	0.000287371
FMN2	0.214515	0.000289054
PPFIA3	0.324712	0.000290035
WBP1	0.420753	0.000301208
NDUFS6	0.472284	0.000306636
PLCH2	0.278787	0.000307152
ODC1	-0.254981	0.000309324
VPS9D1-AS1	0.699203	0.000317379
TOX3	-0.298587	0.000320609
CNTN1	0.258662	0.000329165
VIRMA	-0.242242	0.000334062
AC118754.1	2.88565	0.000335981
HRK	-0.500245	0.000336109
GABRG2	0.355831	0.00034457
DACH2	0.626044	0.00034873
ADH5	-0.197281	0.00035291
WDHD1	-0.446561	0.000353308
KIAA1211L	0.915449	0.000357004
GOLGA8A	0.334422	0.000357734
KCNK12	0.356428	0.000359215
SLC2A1	-0.208478	0.000368553
PRDX5	0.377692	0.000374727
DHX9	-0.157602	0.000382226
RBPJ	-0.210415	0.000386654
KPTN	0.30569	0.000387593
PHIP	-0.250586	0.000394331
GALE	0.238831	0.000394541
FTL	-0.225901	0.000395346
MAMDC2	-0.325524	0.000418194
PCDHA8	-1.04842	0.000420848
CCDC88B	0.42523	0.000424177
EPB41L5	-0.207837	0.000425122
CIP2A	-0.405834	0.000426953
RING1	0.341281	0.000427961
TIMM21	0.286186	0.00042824
KLC1	0.37142	0.000431658
FKBP2	0.474477	0.000438244
PNMA5	1.02677	0.000442398
COPB1	-0.209119	0.000447813
RN7SL3	1.3507	0.000448764
IQCB1	-0.2493	0.000449669
DOCK7	-0.208029	0.000456544
SMARCA5	-0.217225	0.000456905
UBA2	-0.201098	0.000480316
CENPVL1	4.53029	0.000481575
HCN1	0.462485	0.000482543
SV2A	0.20213	0.000482903
HSPA8	-0.133172	0.000503181
RBM6	0.219411	0.000504166
SOWAHA	0.466506	0.000512237
POLR2H	0.271445	0.000517545
PFDN2	0.37307	0.00052695
TNKS	-0.203688	0.000536796
BCOR	-0.259359	0.000537204
ENGASE	0.269886	0.000537615
MT-ND3	0.33893	0.000539161
TUBA1C	-0.219612	0.0005414
FCHSD1	0.314164	0.000542967
CLEC18A	2.33543	0.000546876
FP565260.1	0.374226	0.00055046
MT-TH	0.816324	0.000556988
PKN2	-0.275811	0.000562065
AC134312.4	4.47133	0.000566811
AL691432.1	0.644955	0.000570393
NEDD8	0.319797	0.000574997
PNKD	0.281569	0.000577334
GEMIN5	-0.308852	0.000578745
YBX1P1	0.790637	0.000582932
AGBL1	-0.741281	0.000589087
HAT1	-0.229406	0.000592366
ADGRV1	-0.320001	0.000615283
D2HGDH	0.263449	0.000617095
BBX	-0.326771	0.00061808
FSIP2	-0.450628	0.000618115
AK1	0.400933	0.00062283
RPL26	0.710381	0.000635034
KDM3A	-0.208951	0.000638397
GFM2	-0.306878	0.000639636
MSH6	-0.193728	0.000645528
PAICS	-0.246353	0.000661446
DBF4	-0.368731	0.000666882
FBLL1	0.346121	0.00068291
JPT2	-0.190901	0.000683906
UBE3A	-0.194629	0.000697467
LENG8	0.198486	0.000699338
TMEM258	0.408452	0.000701382
CDCA2	-0.409298	0.000702426
HS6ST3	0.370453	0.000713087
AC002310.6	0.587901	0.000727751
CUX1	-0.191009	0.000741993
NFIA	-0.217217	0.000750306
PALM3	0.489831	0.000762427
EEF1A1	-0.193719	0.00076549
LIMA1	-0.34366	0.000774026
SNRNP70	0.310373	0.000776554
SULT4A1	0.285191	0.000777526
RBM12	-0.197299	0.000794001
ALMS1	-0.31862	0.000797053
BRICD5	0.303806	0.000802513
TRIQK	-0.213203	0.000802856
PTPRZ1	-0.339238	0.00080337
ATAD2	-0.326849	0.00080774
EPS8L1	0.436556	0.000808245
GNG3	0.439085	0.000814503
BZW1	-0.138478	0.000825448
CYFIP1	-0.16349	0.000848773
IPO5	-0.22487	0.000868584
POLR2I	0.455911	0.00087024
CAMK2B	0.337513	0.000922063
SDK2	-0.315853	0.000926475
C1orf122	0.391227	0.000932055
DNAJB2	0.26759	0.000933334
SOX5	-0.309034	0.000936458
EIF3D	-0.198206	0.000939502
AL139353.2	1.32986	0.000951495
B3GALT2	-0.273841	0.00095757
UQCRQ	0.235537	0.000964472
TPX2	-0.308372	0.000966352
ARMCX3	0.188476	0.000984081
PNKP	0.236423	0.000997005
MYBL2	-0.259185	0.00100083
GOSR1	-0.199536	0.00102004
HS3ST1	0.41115	0.0010263
MISP3	0.307256	0.00102872
CORO6	0.309831	0.00104941
PRPF8	-0.20049	0.00105623
TSPYL2	0.227882	0.00106194
AC107464.1	0.388974	0.0010701
RPL13AP25	0.809699	0.00107194
COPS9	0.53797	0.00108722
CROCCP3	0.36733	0.00109381
AC007191.1	0.57541	0.0010973
KRT87P	-3.9468	0.00110098
RGS11	0.293916	0.001127
POLR2J4	0.628955	0.00113662
BPNT1	-0.218854	0.0011402
ATG13	-0.193699	0.00114056
SLC35A5	-0.231996	0.00116018
CYTH2	0.188002	0.00116395
LUC7L2	0.281006	0.00117155
AC102953.2	0.269327	0.00118645
RRM1	-0.262054	0.00119931
KCNC3	0.337074	0.00121921
CD1D	4.08914	0.00122383
P2RX5	0.725972	0.0012287
AC006581.2	0.945791	0.00124117
NTRK2	-0.243698	0.00124606
KCNJ4	0.342704	0.00124872
PHLDA2	1.01277	0.00125103
CAPRIN1	-0.161199	0.00126153
ZCCHC12	0.273463	0.0012686
NDRG4	0.254644	0.0012692
FAM124A	-0.243684	0.00127641
IDH1	-0.182192	0.00127739
LARP6	0.210802	0.00129119
PIMREG	-0.2924	0.00129654
AL512604.2	-2.99663	0.00130589
RAP1GAP2	0.257383	0.0013078
ZNF513	0.265746	0.00131987
SLC7A2	-0.434057	0.0013204
DNM1	0.223148	0.00132281
GUCA1A	0.901977	0.00132488
YIF1A	0.263971	0.00132813
DNTTIP1	0.325205	0.00133975
GTF2H4	1.89418	0.00137371
C6orf120	-0.274547	0.00137983
DMTN	0.335544	0.00138221
ARAP2	-0.239683	0.00138538
L1CAM	0.240379	0.00140552
LHX2	-0.167121	0.00141024
TOP2A	-0.224917	0.00142484
SNRNP200	-0.193943	0.00142787
ARPC3	-0.226472	0.00142842
NAP1L1	-0.173458	0.0014333
IGF1	0.564236	0.00147163
LIFR	-0.24325	0.00148831
NUP188	-0.226208	0.00149449
CPT1B	0.538795	0.00150412
GPRASP1	0.211389	0.00150591
BAZ1B	-0.137391	0.00152044
BCAT1	0.256498	0.00152422
SLC4A3	0.200156	0.00152704
CLSTN3	0.193524	0.00152997
IARS2	-0.176611	0.00153657
SYT5	0.378265	0.00153907
GALP	-1.48249	0.00155539
MCM6	-0.212335	0.00157437
DUSP26	0.327232	0.00158908
GGT7	0.237994	0.0015949
BEX5	0.545377	0.00160513
MIR4479	3.67571	0.00160555
ACSF3	0.274621	0.00160701
ARRDC1-AS1	0.246551	0.00160845
PDE4B	-0.223344	0.00161433
USP32P1	3.15229	0.001622
CCNA2	-0.230185	0.00162393
BEX3	0.286046	0.00164757
UBL5	0.449717	0.00165199
QKI	-0.203577	0.00165512
PIP4P1	0.223288	0.00167021
RABAC1	0.641108	0.00167026
RIF1	-0.248943	0.0016809
NOTCH2	-0.2949	0.00171204
NUTM2E	1.02569	0.00172808
TMEM234	0.465665	0.00173496
SYT3	0.294165	0.0017376
BEX1	0.291158	0.00173865
SH3BGRL3	0.175216	0.00174387
DYNLL2	0.28922	0.00177469
SEC24B	-0.187107	0.00178918
SEC11C	0.244306	0.00182289
MTUS2	0.327272	0.00183062
SLAIN1	-0.312024	0.00183716
NAP1L5	0.222976	0.00185004
ATP5IF1	0.450755	0.0018517
MSTO2P	0.346909	0.00185517
ATP11B	-0.190503	0.00187713
FOCAD-AS1	3.97992	0.00187829
ARHGEF25	0.206622	0.00187884
NDUFB8	0.617218	0.00188287
ARPC5L	0.221874	0.00189052
CORT	0.546508	0.00190014
AC132938.5	0.721241	0.00190665
MRPS25	0.215115	0.00190698
CHAMP1	-0.22123	0.00191708
YTHDF2	-0.163758	0.00195561
CHCHD5	0.364554	0.00195773
MMS22L	-0.408922	0.00197921
LYNX1-SLURP2	-1.13816	0.00198825
IARS	-0.203654	0.00200411
AL136366.1	-0.385443	0.00200891
BPHL	0.220391	0.00202328
WDR83	0.481986	0.00203347
FN3K	0.314467	0.00203735
SURF6	0.257547	0.00204465
AC018730.2	0.549324	0.00205046
IRAK1BP1	-0.313235	0.00205967
POLG2	0.365068	0.00206987
CCDC106	0.231779	0.00210657
TOMM7	0.349121	0.00212087
PIBF1	-0.289778	0.00212132
AHSA2P	0.280142	0.00214088
ZFHX2	0.247773	0.00216336
SPTY2D1	-0.268315	0.00217611
AF196972.1	4.30057	0.00217952
OCRL	-0.145586	0.00218274
SRRM4	0.285892	0.00219273
HSPB11	0.295757	0.00220174
NUP205	-0.192271	0.00220888
PAK6	0.289016	0.0022163
DEPP1	0.801929	0.00223237
SLC12A5	0.329038	0.00223269
TMEM179	0.298945	0.00223795
AC002350.1	1.35678	0.00226081
AC010503.4	1.72669	0.00226137
CCDC9B	0.421627	0.00228447
SLC25A4	0.157247	0.00229926
ZNF878	-1.61055	0.00230501
DTX3	0.221929	0.00230561
TBC1D3P1	3.76134	0.00230691
CYP27C1	0.659662	0.00232582
HAGH	0.252582	0.0023286
SYNGAP1	0.226009	0.00233271
PEX5	0.173191	0.0023837
GTPBP3	0.315549	0.00238417
TYW1B	-0.498673	0.00239427
FGF11	0.661446	0.00239561
RPL17	0.439801	0.00242144
CEP192	-0.235395	0.00243351
EYA3	-0.250587	0.00246783
GCNT1P1	3.99183	0.00247235
LGI3	0.434836	0.00248998
FOCAD	-0.241743	0.00250135
DBNDD2	0.523541	0.00251945
AC013553.4	3.45723	0.00253046
ZNF275	-0.22437	0.00253148
SPAG5	-0.305456	0.00254696
RHOF	0.508351	0.00256137
UNC13A	0.299809	0.00257
CHGA	0.357615	0.00257171
MRPL14	0.394316	0.00257482
ZHX1	-0.18541	0.00257945
PDE10A	-0.185675	0.00258208
AL022328.1	0.765857	0.00258696
LCNL1	0.444993	0.00261272
AC012020.2	2.48789	0.00262305
LRP6	-0.187846	0.00262604
MAP1LC3A	0.329151	0.00267132
CIRBP	0.239202	0.00268548
CEBPZ	-0.19796	0.00269217
RPAIN	0.212484	0.00270209
OR10AD1	4.1288	0.00270493
GDF10	-0.347421	0.00273585
GCSH	-0.441747	0.00274948
RN7SL2	1.48398	0.00277224
FBXO44	0.249695	0.00278103
AF131215.7	4.17306	0.00279773
PNMA8B	0.238888	0.00281537
SIN3A	-0.183214	0.00282394
CADM4	0.279664	0.00285911
RPL38	0.333051	0.00286897
TBL3	-0.182821	0.00288056
LINC01623	-1.17166	0.00290478
NEFM	0.3846	0.00290651
MRPS21	0.193504	0.00290862
SSR4	0.215013	0.00291414
GSTM2	0.249008	0.00292029
CKAP5	-0.168947	0.00293422
STAC2	0.462922	0.00294677
RPIA	0.292926	0.0029483
AHCTF1P1	-0.464108	0.00296081
TIMELESS	-0.210017	0.00301394
L3MBTL4	-0.484626	0.00302028
ARHGAP44	0.264203	0.00302179
BORCS8	0.355638	0.00303658
CCDC57	0.1622	0.00303748
PTEN	-0.125981	0.0030583
DANT2	2.68491	0.00306537
HDAC10	0.349994	0.00306702
CHKB-CPT1B	0.720106	0.00308557
GABPB1	-0.251933	0.0031002
ACIN1	0.117917	0.0031024
HLTF	-0.182038	0.00310807
WDR60	0.201127	0.00311285
CCT3	-0.163885	0.00314529
SEC31A	-0.172341	0.00315515
ZFYVE21	0.187682	0.00315957
SLC6A17	0.326804	0.00316014
OCIAD2	0.378099	0.00320454
INTS13	-0.26497	0.00321013
YTHDF3	-0.161566	0.00321396
PTPRH	0.763895	0.00321428
TMEM170B	-0.196452	0.003221
AL591806.3	-4.59787	0.0032268
ARHGAP36	0.896938	0.00327179
PPP6R3	-0.150864	0.00327988
TCEAL4	0.282309	0.00328679
C6orf48	0.722844	0.0032933
MIR570	2.10694	0.00329916
MEMO1P1	-1.11876	0.00330396
CNTNAP1	0.217334	0.00334605
AC016734.1	-0.516518	0.00336227
NPM1P27	0.469075	0.00339403
HJURP	-0.303668	0.00339559
KARS	-0.150465	0.00340373
TOPBP1	-0.213048	0.0034046
ZNF781	-0.440604	0.00340469
FAM160B2	0.156847	0.00344306
TSC22D1-AS1	0.628413	0.00346808
ELP4	-0.263232	0.00350438
PNRC1	-0.178328	0.00351271
RPL4	-0.17761	0.00351468
AC103591.3	3.0374	0.0035189
LINC00957	0.528393	0.00353221
SH3RF1	-0.179085	0.00355703
INKA1	0.649139	0.0035624
HSD17B14	0.244612	0.00356398
ADI1	-0.199156	0.00356691
ZNF217	-0.286401	0.00356809
STARD7	-0.131818	0.00358108
MFSD14A	0.630142	0.00359829
AC003035.2	3.86842	0.00360359
CPEB4	-0.147849	0.00360832
COG2	-0.215795	0.00363184
SEMA3E	1.01299	0.00363759
TMA7	0.275301	0.00364064
CKLF	1.5305	0.00365271
LRRC3B	-0.237683	0.00365577
NFIB	-0.179147	0.00366104
PRKDC	-0.230351	0.00366263
TANGO6	-0.269199	0.00366906
AMMECR1L	-0.148177	0.00367033
LGI4	0.277822	0.00367379
NDUFB5	0.230062	0.00368364
JUN	0.172765	0.00369188
ADRA1D	0.356123	0.00372034
RNF20	-0.189109	0.00372228
CPNE3	-0.234872	0.0037235
SLC25A13	-0.239857	0.00372762
ZW10	-0.342759	0.00375259
ASIC3	0.276888	0.00377639
SCN3B	0.234524	0.00378644
RPS29	0.347522	0.00378982
C18orf32	0.229128	0.00379511
RF02271	-3.30498	0.00381881
ZNF692	0.207357	0.00382841
RBL1	-0.313994	0.00383446
ZNF816	-0.418527	0.00383611
AC006547.1	0.491071	0.00383712
STK19	0.314811	0.00385535
ATP5MG	0.286389	0.00386431
NEIL1	0.267711	0.00386658
RAD21	-0.138317	0.00386679
NAGS	0.640249	0.00389886
CNOT9	-0.144142	0.00391037
PANK2	0.210697	0.00392733
RPLP0	-0.170467	0.00392738
CTBP2	-0.233366	0.00394856
CSE1L	-0.171474	0.00395173
AJ003147.1	2.06057	0.00396182
FBXO6	0.312165	0.00397513
DERL2	-0.227546	0.00399385
DXO	0.286824	0.0039977
POMT1	0.15679	0.004017
POLD3	-0.247191	0.004029
TOX	-0.18594	0.00403157
HMGCR	-0.165994	0.00405123
CIAO2B	0.284091	0.00407222
RNASET2	0.352704	0.00407362
TTC9B	0.380188	0.00411219
ABHD16A	0.526319	0.0041168
AL355032.1	-0.457694	0.00414554
AC148477.1	1.05218	0.00414837
NEK1	-0.228476	0.00415083
MAPRE3	0.220424	0.00415113
RPL13AP5	0.347978	0.00415708
FAT4	-0.260239	0.00417049
SPP1	0.598792	0.00417462
CDC27	-0.201515	0.0042041
ATP5ME	0.991204	0.00421027
GABRA2	0.251011	0.00421382
C1QTNF12	0.799701	0.00422576
ERVH48-1	3.47547	0.00422833
AC090607.2	-0.996708	0.00423198
AP001107.1	1.2585	0.00424471
HIPK3	-0.174046	0.00426338
CEND1	0.291591	0.00428355
USP40	-0.177178	0.0042918
CDC37	0.180529	0.00431067
UPK3B	1.62862	0.00431301
AL844170.1	3.85951	0.0043541
COL11A2	0.220951	0.00437042
CDK1	-0.245197	0.00438158
RALGAPA1	-0.188094	0.0043949
CLIC5	1.63757	0.0044073
ROGDI	0.39754	0.00441731
TCAF2	-1.03034	0.00442626
P2RY11	0.375871	0.00444773
SMIM12	0.275876	0.00448184
KCNJ6	0.470269	0.00449203
ATP5MF	0.374146	0.00449295
AC067930.3	3.71629	0.00452588
ARL6IP1	-0.193276	0.00453321
RPL24P4	-0.496572	0.00454784
AC024940.2	1.67288	0.00455133
HAGHL	0.212935	0.00456871
KLF10	-0.331244	0.00457042
LEF1	-0.37838	0.00457076
ROMO1	0.367683	0.00458611
FAM171B	-0.234786	0.00460419
KIF15	-0.311046	0.00462176
FRMD3	-0.245989	0.00463767
MTCO1P12	0.345898	0.00463973
TJP3	0.434924	0.00465675
SHOC2	-0.16141	0.00467378
KRT10	0.471372	0.00469606
MTG2	0.169576	0.00470931
CHST5	1.39724	0.00471695
PIK3R4	-0.216574	0.00471753
KAT7	-0.145511	0.00472692
RPS7P11	-0.329705	0.00476034
CLASRP	0.183492	0.00477391
SPRYD3	0.208193	0.00481336
CDKN2D	0.363333	0.00482577
QSER1	-0.225836	0.00482999
HELLS	-0.253347	0.00483392
ARF5	-0.132083	0.0048369
EIF3E	-0.178497	0.00487238
SP3	-0.173556	0.00488827
COPG1	-0.146095	0.00491827
SEMA3A	0.29807	0.00494213
DDN	0.332974	0.0049509
C1orf35	0.28087	0.00495691
MT-ND6	0.266921	0.00496603
AL137127.1	1.07573	0.00498532
SLC27A3	0.251005	0.00501596
SETD6	0.250065	0.00507836
BAX	0.2994	0.00511083
DYNLRB1	0.227031	0.00512702
SERPINI1	-0.207724	0.00515183
LGI2	0.374268	0.00518565
SGSM3	0.424618	0.00520844
DEPDC1	-0.296403	0.00523785
ADAM32	0.567941	0.00526325
TMEM106B	-0.211459	0.00528968
HAS1	0.518091	0.00530129
TCFL5	-0.221299	0.00531805
UBR7	-0.166053	0.00532692
CBWD4P	0.896557	0.00535333
GATD3A	0.405064	0.00536896
RPS5	-0.176779	0.00537572
WWTR1	-0.262131	0.00537701
BIRC6	-0.25492	0.00537878
CCZ1B	-0.395617	0.00538841
ASL	0.335085	0.00540221
AC010615.2	-0.452063	0.00541536
TSR2	0.308147	0.00544832
ORC3	-0.204614	0.00547322
PMVK	0.424879	0.0054907
MNAT1	0.331438	0.00551391
CARD11	2.43123	0.00553898
AL592295.1	3.66012	0.00553961
NXPH4	0.982037	0.00554085
ZFP3	-0.229872	0.00554521
USP53	-0.325128	0.00554958
GDAP2	-0.243152	0.00555887
HSPE1	0.348675	0.00558852
HDAC7	0.160867	0.00560316
DIO2	-0.296551	0.00560518
RPL39L	0.329617	0.00563325
LDAH	-0.197788	0.00564815
AC007388.1	0.375725	0.00565215
AC093525.10	3.12985	0.00565264
COPS4	-0.213612	0.00569371
SAP18	0.169448	0.00569904
ZNF512B	0.218995	0.00570687
RPS6KA4	0.270356	0.005708
SLC4A4	-0.302478	0.00572096
AC006213.3	1.40675	0.00575715
CKMT1B	0.592729	0.0057813
ZBTB5	-0.173256	0.00578503
SKP2	-0.218069	0.00581349
CCS	0.252887	0.00581706
KPNA2	-0.159694	0.00582613
RAB5C	0.24444	0.00582869
ZNF511	0.334766	0.00583119
TRAF6	-0.228502	0.0058348
DNPH1	0.399918	0.00583841
MT1X	0.679488	0.0058474
CX3CL1	0.214553	0.00585397
CEP170B	0.230379	0.00588741
LINC00923	2.0474	0.00591465
MT-CO3	-0.249376	0.00591918
AC005828.5	3.58391	0.00594148
POLR3A	-0.151307	0.00595888
LARP4	-0.178037	0.00597374
SPARCL1	-0.193768	0.00597394
RN7SL583P	-3.35769	0.00599752
AL139287.1	0.545816	0.00600791
AL136295.2	0.960174	0.00601205
CLASP1	-0.213094	0.00603028
APPL1	-0.14453	0.00607344
FTCD	0.608671	0.00607679
MRPL45	-0.247952	0.00608811
DIP2B	-0.179908	0.0060938
MRPS35	-0.188177	0.00611335
ZHX2	-0.160783	0.00612476
ARF3	0.182097	0.00612767
PCSK1	0.363898	0.00613753
DGKD	0.140858	0.00613949
TBC1D14	-0.168034	0.00615354
SST	0.334305	0.00618758
CALHM5	1.61878	0.00619185
RN7SL477P	3.68829	0.00623402
POLR2J	0.280342	0.00624572
GPR45	0.636609	0.00626381
CIAO1	0.120392	0.0062917
BAIAP2L1	0.552367	0.00629245
WDR97	0.325185	0.00630655
IZUMO4	0.380519	0.00631181
AL133153.2	3.95734	0.00632852
CWF19L2	-0.285308	0.00633037
USF2	0.186178	0.00634662
AC002563.1	3.50778	0.00635271
GAP43	0.212058	0.00636412
AC024361.3	3.87259	0.0064499
PLAGL2	-0.205526	0.00648891
C22orf42	0.901394	0.00652012
TMEM168	-0.282296	0.0065209
AC007325.4	0.752558	0.00652108
SKA3	-0.275535	0.00652445
IFI27L2	0.419086	0.00660143
XPO5	-0.159437	0.00660243
DCUN1D1	-0.189181	0.00660609
GPAM	-0.212207	0.00666143
TRIM74	0.760993	0.0066737
IDH3A	0.201734	0.0066866
ATP2B1-AS1	0.400169	0.00668733
ZWILCH	-0.235711	0.0066939
IGLON5	0.127392	0.00671149
STX4	0.225666	0.00679502
MAZ	-0.180098	0.00680088
CDT1	-0.296865	0.00682117
PEX16	0.256029	0.00683412
SMARCC1	-0.155645	0.00685806
COPG2	-0.17496	0.00686391
RAD17	-0.195154	0.00687388
C15orf62	0.461144	0.00691436
SPIRE2	0.251694	0.00692454
DUSP8	0.21915	0.00693702
ANKRD34A	0.386246	0.00695404
AC111200.2	0.7594	0.00697293
AC145124.1	0.645273	0.00697406
TEX10	-0.202708	0.00699033
FAM153B	3.47834	0.00699336
WIPF3	0.196257	0.00699588
PHLPP1	-0.217073	0.00699659
AC108472.1	-1.28338	0.00701556
BAIAP2-DT	0.242577	0.00702588
ISG15	0.222868	0.00703986
PAPPA2	-0.60587	0.00707139
SSSCA1-AS1	0.523543	0.00709529
PFDN6	0.346361	0.00715959
AC104985.1	0.68416	0.00716414
FKBP11	0.341717	0.00716463
ISM1	1.08546	0.00717409
AC092666.2	2.20897	0.00718283
ABLIM2	0.23175	0.00722219
AC007114.2	2.9914	0.00724827
TOP2B	-0.18221	0.00724877
EIF3CL	2.5034	0.00725572
EIF5A	0.193389	0.00727677
TAOK1	-0.202435	0.00728104
NCAPG2	-0.225334	0.00728582
ASCC3	-0.238456	0.00728975
EIF4E1B	1.34185	0.00729686
AP003481.1	3.64649	0.00730232
AL512329.2	-2.55869	0.00730755
NCAPG	-0.260598	0.00732607
TXNL4A	0.144686	0.00734427
PDCD4-AS1	0.64483	0.00735237
H2AFX	-0.229186	0.00735884
ELOC	0.189473	0.00736978
USP9X	-0.158784	0.00740301
TANK	-0.189087	0.00740509
MID1IP1-AS1	0.75127	0.00744101
LINC00928	0.848638	0.00744675
RNU1-106P	3.74535	0.00745952
HELQ	-0.31864	0.00747099
ACTB	-0.124198	0.00748252
AL662844.4	0.407236	0.00752621
SRSF2	-0.17428	0.00752835
LZTS3	0.193725	0.00755372
L3MBTL3	0.30797	0.00760483
SNHG5	0.259575	0.00764381
CX3CR1	1.59776	0.00768787
ETNK2	0.26489	0.00772034
XPO4	-0.213241	0.00772075
GABPA	-0.227059	0.00773443
DEK	-0.161471	0.00776383
TBL1XR1	-0.179644	0.00779614
EIF4A1	0.446592	0.00785501
HEATR1	-0.257664	0.00787245
ACTG1	-0.131396	0.0078975
TRH	0.415244	0.00789753
AC100788.2	3.87704	0.00790498
AL590326.1	0.879012	0.00792667
APTR	0.387812	0.00795757
MIB1	-0.180914	0.00799168
CENPJ	-0.255249	0.00799784
LINC01547	0.349663	0.00800374
GADD45A	0.298805	0.00802566
CNOT1	-0.213725	0.00803342
RUBCN	0.175269	0.0080519
AGO1	-0.162344	0.0080587
ZNF28	-0.21363	0.00813191
LMNTD2	0.393427	0.00815842
AC010973.2	1.02939	0.00821218
MIAT	0.266945	0.00822271
LIG3	-0.223188	0.00823911
LIN37	0.497545	0.00824213
PIKFYVE	-0.174165	0.00824503
AMD1P3	1.33093	0.00828557
CRB1	-0.213291	0.00831149
TECPR1	0.162417	0.00831805
BCAP29	-0.202476	0.00832719
GOLGA6L5P	0.595887	0.00832837
XPO1	-0.156278	0.00837011
SCML1	-0.354529	0.00837428
C3orf18	0.228979	0.00844005
CCNB2	-0.259512	0.00846348
SEC16A	-0.153405	0.00849354
KPNB1	-0.147152	0.00853114
SLC18A3	0.361491	0.00856289
SPIRE1	-0.17757	0.00858672
USP47	-0.14958	0.0085901
FGFR2	-0.247927	0.00860639
CTNND1	-0.155709	0.00865135
ADNP2	-0.149076	0.00869285
SNX6	-0.210254	0.0087177
SPRED3	0.198748	0.00872788
PCAT7	-0.243207	0.00875968
NAPEPLD	-0.238312	0.0087747
UNC5C	-0.268167	0.00879616
AC104521.1	1.6984	0.00884964
IPO8	-0.236011	0.0088537
ZSWIM2	-1.36306	0.00886836
SNORD127	3.66435	0.00887046
MARK4	0.177282	0.00887316
TPT1	-0.160632	0.0089
SLC24A2	0.502834	0.00892522
CLDN10	0.409111	0.00892933
AL121929.2	0.464716	0.00893286
PQBP1	0.238837	0.00893546
U73166.1	0.484904	0.00894253
AC010761.1	0.738891	0.00894284
NHSL1	-0.213211	0.00894495
GLYCTK	0.294916	0.00897148
AC099518.1	-2.60875	0.00901499
TEKT2	0.266885	0.00902854
STKLD1	0.402317	0.00904691
ANOS1	-0.247499	0.00905828
RPL7A	-0.160121	0.00906527
TXNRD1	-0.131204	0.00907
DHX57	-0.199481	0.00908228
SLC7A11	-0.279781	0.00909216
AP001052.1	1.70863	0.00909573
ASCC1	-0.188829	0.00912892
CA11	0.208824	0.00913412
SMAD5	-0.160525	0.00914292
RLIM	-0.145498	0.00915363
PERM1	0.774269	0.00915522
RASGRP3	0.767261	0.00915891
ICE1	-0.174844	0.00916454
SLC17A6	0.467803	0.00921111
SLITRK3	0.338576	0.00924252
SNX21	0.173772	0.00924414
PPM1J	0.558693	0.00925027
HCN3	0.252433	0.00926392
GNA13	-0.14726	0.00927995
DYNC1I2	-0.145259	0.0092885
ARHGEF37	0.326286	0.00929258
SNORD104	1.31892	0.00935054
MST1	0.229482	0.009392
GPR61	0.505376	0.00939321
BEND4	-0.420267	0.00940145
CNBP	-0.142487	0.00940751
WASHC5	-0.196601	0.00945641
ZNF207	-0.137805	0.00946637
BX255925.1	1.07744	0.00948614
PAIP2	0.183622	0.00950789
MEGF10	-0.280449	0.00951507
OBP2A	4.39587	0.00952135
YIF1B	0.236184	0.00953185
TNFRSF25	0.191213	0.0095678
ZFPL1	0.512042	0.00957479
AC015909.2	1.52765	0.00962427
EGLN2	0.230587	0.00962865
UPK2	1.11833	0.00966518
RELL2	0.248634	0.00967036
PLK1	-0.228978	0.00967349
ACYP2	0.340956	0.00968599
FANCM	-0.374599	0.00969196
ALG10B	-0.280338	0.00970199
C12orf4	-0.248861	0.00970413
NDUFA4	0.185239	0.00970458
AC022211.3	0.786193	0.00972407
SH3KBP1	0.16546	0.00973074
NIPBL	-0.196187	0.00973611
GRIN1	0.245611	0.00975065
HAUS3	-0.177707	0.00976361
ZMAT1	-0.271413	0.00978294
STK11IP	0.177614	0.0097935
KATNA1	-0.251385	0.00981431
BIRC5	-0.221634	0.00982464
RENBP	0.286251	0.00983371
TTC39A	0.468317	0.00985359
AC002553.1	1.30282	0.00987244
LINC01978	1.21836	0.00988957
NOL7	0.173408	0.00989446
ATP5PD	0.235727	0.00989519
CCNE2	-0.371432	0.00991916
RSBN1	-0.189263	0.00992443
CRYZL2P	-0.555616	0.00993823
VPS9D1	0.188064	0.00995419
CDC20	-0.239091	0.00996255
SOX9	-0.156969	0.00997936
FOXO4	0.325789	0.00998163
ZNF384	0.177529	0.0100394
SIAH1	0.29168	0.0100503
POLA1	-0.202639	0.0100601
AC010240.3	3.26352	0.0100738
PLCE1	-0.212461	0.0100744
GPR88	0.318149	0.0100753
SLC39A7	0.204973	0.0100987
RFC1	-0.15834	0.0101009
SYN1	0.187734	0.0101035
SNX24	-0.220661	0.010124
CDCA7	-0.236981	0.0101336
ZNF322	-0.219449	0.010138
CDK9	0.148924	0.0101954
SLC50A1	0.289561	0.0102034
ATL3	-0.230605	0.010209
CENPU	-0.277873	0.010215
NAT14	0.294582	0.0102345
AC040169.2	1.73005	0.0102601
CUL4B	-0.167794	0.0102659
AL645608.8	1.17166	0.010277
ABCA7	0.202859	0.0102946
RABL2B	0.15903	0.0102979
EHD3	0.206241	0.0102984
TBC1D15	-0.220264	0.0103416
KIF2C	-0.207257	0.010361
TMEM144	0.612717	0.0103741
FAM131A	0.181767	0.0103981
NEGR1	0.208326	0.0104022
AC007899.1	-4.23692	0.0104076
TAT	-1.77608	0.0104313
AL355480.3	1.89558	0.0104373
DLG4	0.158693	0.0104529
MINK1	0.128996	0.0104573
NFKBIB	0.245274	0.0104592
KIF20A	-0.29487	0.0105107
AC112255.1	-2.41683	0.0105158
AC006450.1	-1.31205	0.0105284
SRSF9	0.297213	0.0105341
GRM3	-0.167966	0.0105396
SSBP3	0.153913	0.0105463
DNAJB14	-0.160232	0.0105538
ZNF600	-0.583987	0.0106131
TAF15	0.23949	0.0106395
KDM3B	-0.13929	0.0106689
PRKCZ	0.274569	0.0106792
AL139246.4	1.08504	0.0107081
TALDO1	-0.151694	0.0107228
DUSP8P4	2.04467	0.0107504
TIPIN	-0.290036	0.01076
FAM84A	0.217739	0.0107989
PET100	0.554218	0.0108309
ZNRF3	-0.187231	0.0108396
AC004706.3	0.598455	0.0108495
SLC35B3	-0.235883	0.0108643
MATK	0.308088	0.0108705
TCEA2	0.197045	0.0108725
GEMIN4	-0.190325	0.0108868
CHD5	0.234481	0.0108922
SECISBP2L	-0.147606	0.0109197
GCLM	-0.22478	0.0109378
C11orf94	1.67745	0.010993
LENG1	0.327582	0.0110046
PELI1	-0.228348	0.0110063
RAB4B	0.833143	0.0110149
NOXA1	0.206729	0.0110335
ATP2B4	-0.171719	0.0110413
TIMM13	0.226531	0.0110723
ARHGAP12	-0.191529	0.0110856
NDUFV1	0.189516	0.0110914
FRMPD2B	3.47099	0.0111381
CENPT	0.217601	0.0111383
SETX	-0.19839	0.0111456
RFX4	-0.213569	0.0111581
ARID2	-0.202082	0.0111655
KRT8P12	0.39643	0.0111848
ERVMER61-1	-1.8752	0.0111885
CALB1	0.455135	0.0112194
VEGFA	0.235662	0.011272
TAF1C	0.139015	0.0112793
BCL7C	0.175542	0.0112811
CHRM5	0.357389	0.0112847
CA7	0.710833	0.0113019
CPPED1	-0.26609	0.0113052
SHISAL1	0.24091	0.011321
KCNT1	0.335822	0.0113326
STAG2	-0.17145	0.0113521
NDUFA11	0.440549	0.011372
MRPL41	0.301363	0.0113999
AL353801.1	3.89124	0.0114269
RPS9	0.193215	0.011443
AL031432.4	1.15796	0.0114494
PRR5	0.238572	0.0114891
RASA4	0.442318	0.0115043
KLRG2	1.32629	0.011532
RPL5P34	-0.522859	0.0115339
TMEM240	0.246695	0.011543
CCDC144NL	-0.698702	0.0115524
POT1	-0.241092	0.0115643
UFL1	-0.211646	0.0115706
AC013731.1	-0.605435	0.0116166
MARCO	-1.69358	0.0116555
COPS3	-0.172606	0.0116584
FTH1P19	3.57948	0.0116618
AC012511.1	3.42923	0.011663
AC092135.1	3.49799	0.011695
FAM129C	0.66059	0.0116959
PHLDA1	-0.120799	0.0117078
PPIAP55	3.81733	0.0117094
MAST4-AS1	1.5067	0.0117141
SENP6	-0.144096	0.0117158
TCEAL2	0.258406	0.0117185
PANK4	0.176373	0.0117342
KLHL5	-0.159015	0.0117518
CCDC167	0.286386	0.0117837
EPG5	-0.217839	0.0118149
GIPR	0.465229	0.011839
NMNAT3	-0.318223	0.0118718
AP2B1	-0.115257	0.0118749
ACAP1	0.396123	0.0119233
GLIDR	0.554757	0.0119265
PDCD5	0.225449	0.0119321
AHCTF1	-0.17044	0.0119695
CEP120	-0.17473	0.0119716
MC1R	0.397643	0.011986
GCC2	-0.228892	0.011996
CDC5L	-0.145195	0.0120127
MAP3K12	0.168557	0.0120221
AC009486.1	3.09267	0.0120368
COPS2	-0.157092	0.0120516
DENND6A	-0.16764	0.012073
C2CD2L	0.160411	0.0120953
MCM3	-0.233967	0.0120971
NMRAL2P	-3.41271	0.0121195
DESI2	-0.135508	0.012126
TMEM177	-0.240557	0.0121546
AC007325.2	-0.494028	0.0121627
QTRT1	0.173047	0.0121638
SLC8B1	0.201758	0.0121803
CUL4A	-0.14611	0.0122124
DACT3	0.227338	0.01222
SNHG10	0.377494	0.012227
SRSF1	-0.175759	0.0122459
SLC25A19	0.45976	0.0122703
ANTXR1	-0.235714	0.0122811
AC113208.2	-2.58137	0.0123403
ZNF57	-0.505779	0.012341
IL33	-0.391895	0.0123585
AC097478.1	-3.29397	0.0123629
DPM1	-0.206295	0.0123663
PABPC1	-0.147668	0.0123833
ALDH1A2	1.21279	0.0123889
NUTM2A	-0.567818	0.0123969
GLT8D2	0.448713	0.0124377
HDAC11	0.232846	0.0124466
NRARP	-0.292844	0.0125102
AC106782.1	1.24275	0.0125107
SNX22	0.317101	0.0125175
ZMYM2	-0.161555	0.0125604
MTLN	0.360075	0.0125665
ADGRG5	-0.729754	0.0125786
CHD1	-0.218418	0.012612
RBBP8	-0.238241	0.0126265
MYDGF	0.291539	0.0126549
ZFP92	0.292505	0.012665
RND3	-0.247878	0.0126787
CRSP8P	-1.05454	0.0127064
TOGARAM1	-0.222708	0.0127505
LINC00866	1.66614	0.0127672
FAP	2.36535	0.0127989
PRKRIP1	0.188624	0.0128143
AC073335.2	-0.475238	0.0128233
CKAP2	-0.19759	0.0128241
KLHDC10	-0.152756	0.0128372
CKMT1A	0.525298	0.0128385
GTDC1	-0.220668	0.0128613
CCDC124	0.2505	0.0128819
IL11RA	0.184492	0.0129046
AGAP2	0.247245	0.0129528
SUPT5H	0.135981	0.0129765
GDI2	-0.143319	0.0130017
RTEL1-TNFRSF6B	0.393109	0.0130378
AL136380.1	3.23895	0.0131088
AC068987.3	1.51484	0.013121
AC025287.2	3.34096	0.0131608
PDZRN3	-0.236323	0.013165
RAPGEF3	0.302174	0.0131938
SNRPG	0.20543	0.013245
EEF1A1P12	-3.76655	0.013258
SMCHD1	-0.164311	0.0133195
HAUS6	-0.189842	0.013331
RALGAPA2	-0.16043	0.0133382
ZNF181	-0.202772	0.0133426
SPTBN4	0.20699	0.0133477
HSPB3	0.872369	0.0133566
PIGCP1	-0.378216	0.0133578
BTAF1	-0.152489	0.013377
PRDM5	-0.402341	0.0133784
ZNF740	0.140929	0.0134056
AP004609.3	0.71118	0.0134095
TFEB	0.363361	0.0134384
B3GNT5	-0.192648	0.0134645
TTK	-0.306496	0.0134692
PARP4	-0.24984	0.0134824
EHBP1L1	0.231826	0.0134859
F8	-0.309555	0.0134915
GINS2	-0.261556	0.0135263
GRASP	0.427128	0.0135385
C8orf34-AS1	1.32586	0.0135507
MCM10	-0.26425	0.0135657
PIN4	0.257998	0.0135978
AC008443.3	0.709532	0.0136005
SMC2	-0.201555	0.0136019
PFN2	-0.238145	0.013658
FAM66C	0.331056	0.0136622
AC009220.3	-1.58847	0.0136626
HRAS	0.209908	0.0136915
GPAT4	0.164064	0.0137357
MT-CO1	-0.206206	0.0137646
SIKE1	-0.169167	0.013772
CLEC18B	0.312439	0.0137862
NUP133	-0.174095	0.0137934
RPL29	-0.198352	0.0137942
DDR2	-0.308239	0.0138059
AL133215.3	3.55549	0.0138222
LINC00632	0.268949	0.0138403
GUK1	0.19435	0.0138649
AL031595.3	3.57202	0.0138744
C1orf115	0.263785	0.0139069
AGAP3	0.15219	0.0139223
ASAP1	-0.213584	0.0139228
TCEAL6	0.420161	0.0139479
NAGK	0.166407	0.0139747
TTC27	-0.241682	0.0139841
AC245297.3	0.389253	0.0139901
ZNF830	0.246129	0.014013
BCL2	0.161396	0.0140753
AP001107.9	0.465699	0.0140899
AP3M1	-0.204248	0.0140985
GNPAT	-0.144304	0.0141171
DENND1C	0.450365	0.0141175
AC091167.6	3.3219	0.0141571
SDR39U1	0.299041	0.0141663
AC091153.3	2.33068	0.0141811
ZFR	-0.126388	0.0142103
SFXN3	0.148216	0.0142235
NMUR2	3.73477	0.0142528
YPEL4	0.383673	0.0142583
MTMR14	-0.196343	0.0142829
UTP4	-0.153618	0.0143578
ASPM	-0.26682	0.0143833
SF3B1	-0.144754	0.0143977
UBB	0.190769	0.0144271
ERI3	-0.137077	0.0144339
LEKR1	1.25057	0.014443
RTKN2	-0.277855	0.0144701
ATPAF1	-0.169581	0.0144751
CARMIL1	-0.186595	0.014482
PPP2R5D	-0.154664	0.0144867
HIST1H2BF	2.41908	0.014505
NUP98	-0.174485	0.0145146
DHX8	-0.160108	0.0145326
PARK7	0.173421	0.0145391
RPA1	-0.186534	0.0145407
KIF5B	-0.127279	0.0145584
AC022150.4	-0.497391	0.0145653
TCF12	-0.215694	0.0145895
APC	-0.194762	0.014591
JPH4	0.148885	0.0146271
DGKA	0.253499	0.0146883
RPL10P9	-0.448963	0.0146966
USP33	-0.158297	0.0147019
SH2B1	0.178898	0.0147074
AC006504.8	1.18362	0.014714
RPS15	-0.141502	0.0147435
EML3	0.197561	0.014763
TCEA1P2	-0.757994	0.0147827
WDR73	0.321847	0.0147858
C9orf16	0.180495	0.014811
AC127070.2	-0.395934	0.0148156
RAD23A	0.195702	0.0148292
XRCC4	-0.351596	0.0148581
ATP5MC1	0.237075	0.0149171
OSGIN1	-0.463907	0.0149259
MASTL	-0.33275	0.0149296
UQCRC2	-0.128712	0.0149602
AC006058.1	0.382761	0.0150221
NCOR1	-0.169913	0.0150333
ABCA1	-0.274239	0.015043
CALM2P3	-2.7675	0.0150977
TLE6	0.472078	0.0151179
ARHGAP9	0.673681	0.0151432
DMPK	0.188498	0.015153
FBXL3	-0.143326	0.0151667
RAB15	0.185547	0.0151889
AL355304.1	-2.41573	0.0151918
LYPD3	0.415287	0.0152322
XPNPEP1	-0.112895	0.0152501
TMEM38A	0.243671	0.0152569
AP002761.3	1.39598	0.015288
KIAA0586	-0.204775	0.0153229
PHKB	-0.150364	0.0153311
HBP1	-0.196979	0.015346
GLUD1	-0.139483	0.0153578
PPP1R17	-0.66438	0.0153846
FALEC	0.989623	0.0154065
CHMP1B	-0.15454	0.0154084
TRAPPC8	-0.178994	0.0154825
USP38	-0.197664	0.0154995
CCDC107	0.255834	0.0155102
COL2A1	0.542638	0.0155169
TTC37	-0.155689	0.0155262
LHFPL2	-0.29253	0.0155547
CCDC88A	-0.255594	0.0155759
AC116533.1	-0.221827	0.0156343
ARHGAP17	-0.173894	0.0156586
AC006449.1	1.42217	0.0157246
CHODL	0.249868	0.0157353
SLC1A3	-0.179923	0.015742
PPIL4	-0.210313	0.0157527
KIF11	-0.186896	0.0157628
EXOC6B	-0.172446	0.0157694
AC063926.3	1.52232	0.0157704
APCDD1L-DT	-1.47204	0.0158113
LINC02495	0.327418	0.0158228
COX7C	0.203042	0.0158366
NDUFB6	0.209541	0.0159369
ZC3H12C	-0.178237	0.015949
RPSA	-0.131932	0.016039
SIRT3	0.166517	0.0160594
CHD1L	-0.184263	0.0161062
TMEM132E	0.168595	0.01611
RPL21P135	-2.79964	0.0161196
AL365330.1	0.715441	0.0161298
MIR331	1.87694	0.0161348
ZNF367	-0.22774	0.0161521
PARN	-0.217436	0.0161735
NPY	0.308458	0.0162056
CCNB1	-0.210492	0.0162263
SLC35F1	-0.140851	0.0162563
AC087741.1	0.54261	0.016259
YEATS2-AS1	0.566315	0.0162883
PPP1R3C	-0.305438	0.0163035
TMPO	-0.193807	0.0163058
FER	-0.168692	0.0163217
SLC7A14	0.250894	0.0163303
INSM1	-0.33707	0.0163373
AC139272.1	1.697	0.0163385
CCM2L	0.953569	0.0163691
WNT7B	-0.314998	0.0163944
COX8A	0.589253	0.0164103
MICE	3.71861	0.0164236
EML2	0.263411	0.0164251
CAPS	0.333769	0.0164394
CRKL	-0.127083	0.0164448
SNHG19	0.345925	0.0164631
TMEM145	0.270055	0.0164634
COA7	0.174924	0.016467
TAX1BP1	-0.147035	0.016472
RPS4XP22	1.8911	0.0164922
PAPSS2	-0.338246	0.0165212
DAZAP2	-0.155348	0.0165382
AC005702.4	-1.86849	0.0165393
CD9	-0.182152	0.0165699
STMN4	0.193488	0.0165816
ZNF710-AS1	-0.219132	0.0165956
MTFR1	-0.196863	0.01662
CUEDC1	0.108118	0.0166328
RBM47	-0.33443	0.0166344
ZDHHC11B	0.314778	0.0166499
GLTPD2	0.302153	0.0166503
RHO	3.47442	0.016659
Z83838.1	-3.51753	0.0166863
PRXL2B	0.197853	0.016702
PPP2R5B	0.183897	0.0167025
RF00409	2.55154	0.0167059
TSEN54	0.206987	0.0167334
LIN7B	0.283669	0.0167684
ARHGAP8	0.742126	0.0167981
NDUFA1	0.39201	0.0168068
PIDD1	0.196713	0.0168278
ZNF644	-0.162452	0.0168521
LINC01484	3.80345	0.0169048
TIMM17B	0.226485	0.0169171
HADH	-0.186784	0.0169206
SRSF5	0.15035	0.0169452
AL049796.1	0.441185	0.0169658
LINC01105	-0.243662	0.0169832
SNRPN	0.192248	0.0170113
FBXO5	-0.284692	0.0170333
PPIAP29	-1.30972	0.017042
LINC01864	0.931554	0.0170459
HPN	3.03271	0.0170472
DNAL4	0.251227	0.017048
TROVE2	-0.173256	0.017053
IDI1	-0.154075	0.0170705
NPTN-IT1	0.360291	0.0170775
CARD19	0.230984	0.0171573
FAM206A	-0.234894	0.0171927
NPM1	-0.13869	0.0172014
COPRS	0.215089	0.0172639
ZAP70	-1.15064	0.0173217
PSMD1	-0.16068	0.0173455
MVD	0.18488	0.0173755
DCAF13P3	3.15947	0.0173874
ALKBH8	-0.284701	0.0174553
DNAJC8	-0.112039	0.0174624
AC084125.2	0.485062	0.0174683
NPPA	0.424702	0.0174883
PYY	3.24626	0.0174905
NFS1	0.189177	0.0175209
SULF1	0.34931	0.0175469
ICE2	-0.183561	0.0175745
SCO2	0.836835	0.0175969
TWF1	-0.155686	0.0175974
EMC4	0.183148	0.0176166
AC112907.3	0.86109	0.0176321
GLYATL2	-0.685269	0.0176498
ZNF438	-0.259851	0.0176821
AC008033.3	2.27351	0.0177039
VPS13D	-0.196701	0.0177074
RNF44	0.149279	0.017723
COX7A2	0.204459	0.0177359
KDR	1.4215	0.0177386
AC015818.2	-1.79387	0.0177667
PDCD6IPP2	0.308005	0.0177904
MIR135A1	3.35037	0.0178173
RPS6KL1	0.200908	0.0178266
ATP6V0A2	-0.184155	0.0178404
GOLGA1	-0.139114	0.0178413
TMEM91	0.237289	0.0179371
AC009704.2	3.76469	0.0179611
PLA2G4B	0.754966	0.0179884
PHC1P1	0.351665	0.0180369
PPP3CB-AS1	0.730849	0.0180424
NBEAL1	-0.327054	0.018057
NIPSNAP2	-0.178646	0.0180611
TTC23	-0.266589	0.0180616
ZDHHC8	0.158638	0.0180705
AC069234.4	-2.17083	0.0181017
ACVR1	-0.20773	0.0181084
NCAPH	-0.221294	0.0181373
DDX51	0.196381	0.0181573
G3BP1	-0.140232	0.0181633
AC104117.5	3.02425	0.0181823
AC005899.7	3.17416	0.0181827
SALL3	-0.211095	0.0182373
AC145098.2	0.942816	0.0182417
ATP5MC3	0.174631	0.0182464
AC116351.2	0.898216	0.018252
IBA57-DT	0.972328	0.0182536
ERCC6L2	-0.243949	0.018259
AC005330.1	0.504858	0.0182667
PAQR5	0.678582	0.0182736
AGT	-0.379032	0.0182747
NOTCH1	-0.196966	0.0183247
PLEKHH3	0.216821	0.0183535
AL049552.1	0.640045	0.0183771
LINC01980	3.4787	0.0183781
NYAP1	0.250857	0.0183806
ZNF556	0.952434	0.0184251
CCNG1	-0.184234	0.0184368
LINC01831	-2.417	0.0184522
RTP1	0.982521	0.0184544
CENPE	-0.308036	0.0184739
MIR7-3HG	0.351837	0.0184802
AC018926.1	2.34768	0.0185895
AC019257.1	0.398332	0.0185911
CLDN6	0.290614	0.0186213
SMIM11A	1.85025	0.0186459
FFAR4	-0.680149	0.0186581
AC109460.2	0.530729	0.0187441
HMGB2	-0.202317	0.0187474
LINC01456	0.861367	0.0187767
CLN8	0.184464	0.0187997
SEMA4G	0.141998	0.0188008
PBX2	0.146422	0.0188028
IFI27L1	0.31539	0.0188226
AC080038.1	0.764943	0.0188369
CCDC196	3.55645	0.0188546
AC025165.1	0.582551	0.0188588
PHYH	-0.206502	0.0188736
GALNTL6	0.340018	0.0188963
HNRNPD	0.196893	0.018926
C20orf173	-3.34938	0.0189431
AKT2	0.13492	0.018966
EIF3L	-0.18573	0.0189837
XPO7	-0.115048	0.0189985
CXCR4	-0.287534	0.019032
TOB1-AS1	0.605908	0.0191161
MPRIPP1	0.513445	0.0191471
RRN3P1	0.207547	0.0191649
NEURL1	0.208028	0.0191696
GART	-0.125733	0.0191846
CYC1	0.1858	0.0191867
GJC2	0.334081	0.0192168
CHIT1	-1.9464	0.0192325
PLCB2	0.390477	0.0192372
HELZ2	-0.191285	0.0192828
CCDC50	-0.148253	0.0192858
PELI2	-0.241138	0.0193333
AC108463.1	3.28676	0.0193926
TDP1	-0.219427	0.0194113
GLO1	-0.203001	0.0194521
FAAH	0.23432	0.0194532
AL136115.2	3.34128	0.0194809
SNCA	0.238541	0.019485
VPS37D	0.289912	0.0194862
CHMP2B	-0.195497	0.0195099
AL669831.5	0.495686	0.0195123
NDE1	-0.230979	0.019557
DDRGK1	0.217845	0.0195756
CRELD1	0.135952	0.0195921
PCYT1B	-0.14928	0.0196038
PDYN	0.555889	0.0196243
BCL2L13	-0.140053	0.0196356
USF3	-0.252497	0.0196807
CCR12P	2.37779	0.0197191
RFTN2	-0.238115	0.0197351
ABL1	-0.116956	0.0197356
AC005034.3	-0.403055	0.0197834
NDUFA8	0.253697	0.0197883
RIPPLY2	0.411178	0.0197963
EFCAB14	-0.145492	0.0198035
EED	0.222854	0.0198323
FBXO33	-0.181994	0.0198626
PHC2	-0.135709	0.019907
2023-09-05	0.254376	0.0199231
KLHDC3	0.212598	0.0199494
CACNA2D2	0.188414	0.0199734
SLC29A1	0.213271	0.0199855
TNK2	0.189529	0.0199974
VPS35	-0.152461	0.0200183
RHOU	0.212038	0.0200887
KLLN	-0.443927	0.0201123
SLC7A6	0.23722	0.0201437
HIRIP3	0.274812	0.0202119
VBP1	-0.128947	0.0202148
AC010761.3	2.66601	0.0202372
RABGEF1	0.409003	0.0202651
CATSPER2P1	0.872613	0.0202789
PGM2L1	0.202372	0.0203386
AC016739.1	-0.416307	0.0203407
SERF2	0.266336	0.0203417
AC009119.3	2.93467	0.0203504
ANO8	0.199691	0.0204068
LRPPRC	-0.142194	0.0204289
NRAS	-0.159235	0.0204539
SF3B3	-0.110446	0.0204572
SEL1L3	-0.129406	0.0204817
AC116914.2	1.06473	0.0204845
AC090192.1	3.15979	0.0204968
CDK5RAP3	0.205166	0.0205253
AC090907.1	1.19084	0.0205455
LRRC8A	-0.117782	0.0205902
SYNGR4	3.46993	0.0206054
ZNF276	0.197417	0.020615
AC011472.1	1.13597	0.0206243
PRPF40A	-0.137164	0.0206412
AL158152.1	2.11506	0.0206766
DOHH	0.233488	0.0206781
PJA2	-0.103898	0.0206921
KRTCAP2	0.291772	0.020699
ZNF827	-0.173163	0.0207245
DRP2	0.314916	0.0207303
TUBA3GP	3.52704	0.0207331
CUX2	0.249032	0.0207367
KLK10	0.718879	0.0207544
TTLL3	0.216526	0.0207715
AC099791.2	2.09519	0.0207902
AGPAT5	-0.103616	0.0207994
MCRIP2	0.215095	0.0208178
POU5F1P6	1.48543	0.0208305
MAP3K7	-0.126381	0.0208333
PCDHB5	-0.176872	0.0208422
RTTN	-0.262695	0.0208553
F11R	-0.37584	0.0208558
AL139384.1	-0.591323	0.02086
POU3F2	-0.195137	0.0209049
PPP1R3F	0.216751	0.0209252
RMDN3	0.15781	0.0209408
RN7SL738P	-2.26432	0.0209623
ATP6V1B2	0.136046	0.0209984
RNF13	-0.253536	0.0210009
TAOK3	0.134602	0.0210044
LINC01730	2.2584	0.0210124
CYP2R1	-0.245181	0.0210203
NFE2L2	-0.219062	0.0210544
ZFP1	-0.224963	0.0210598
VPS37B	-0.154579	0.0210742
MAP3K2	-0.193651	0.0210858
CACNB1	0.224092	0.0210885
SLC16A6	-0.548292	0.0210938
RICTOR	-0.253907	0.0210966
LINC01011	0.483421	0.0211009
EDF1	0.252476	0.0211086
CDC25A	-0.279178	0.0211238
FZD3	-0.20484	0.0211425
GTF2IP4	-0.189663	0.0211589
FRMD7	-0.527383	0.0211631
RF00019	-3.6508	0.0211674
MED30	-0.268619	0.0211972
AL031595.2	-1.31166	0.0211982
SAP30BP	0.131602	0.021251
KEAP1	0.162098	0.0213082
SEL1L	-0.120384	0.021322
AL359762.1	3.69588	0.0213417
EMILIN3	-0.261359	0.0213842
NXF4	-2.63534	0.0213941
SPATA32	2.4275	0.021425
FAM107A	-0.178215	0.0214487
AC011825.4	3.65975	0.0214762
ELMOD1	0.274716	0.021499
MAPK11	0.181145	0.0215199
NUCB1-AS1	-4.02863	0.0215525
LINC00863	-0.246512	0.0215715
IRF3	0.277658	0.0215748
AC131159.1	2.99962	0.021603
LINC02468	-3.68955	0.0216203
LPAR1	-0.156676	0.0216321
TPTEP2	0.319468	0.0216431
SPACA6	0.273379	0.0216557
TUG1	-0.117844	0.0216651
CUTA	0.164231	0.0216798
ERCC4	-0.198659	0.0217017
ESCO2	-0.267503	0.0217442
LINC02139	1.92156	0.021758
KLHL29	0.166287	0.0217746
PIK3C3	-0.151961	0.0218307
HEATR5B	-0.182007	0.0218459
MZT2B	0.263475	0.0218695
SLC25A24	-0.199373	0.0218894
FRYL	-0.179938	0.0218932
CIB2	0.17501	0.0219093
MZT2A	0.240682	0.0219122
ADGRG6	-0.33469	0.0219141
STAT1	-0.219346	0.0219167
IQGAP3	-0.278708	0.021929
AC110285.1	0.713144	0.0219687
HSPB7	1.44819	0.0219941
NBPF10	-0.486322	0.0220137
RASGRP2	0.257725	0.0220154
ABCC10	0.127884	0.0220215
RAB26	0.24377	0.0220655
FKBP3	0.165785	0.0220755
EGFL6	0.844555	0.0220792
SPRYD4	0.307076	0.0221476
ZNF654	-0.219591	0.0221538
ZSWIM8	0.132192	0.0221908
CBX8	0.238124	0.0222358
TAF1	-0.173353	0.0222642
DIRC2	-0.192057	0.0222658
ATP1A3	0.319438	0.022308
KRTAP5-AS1	0.452919	0.0223353
MAX	0.171806	0.0223553
DDX52	-0.196901	0.022412
THAP12	-0.172492	0.0224537
TMEM184B	0.133517	0.0224562
CLIC4	-0.208733	0.0224784
TOR4A	0.479789	0.0224881
WASH2P	0.288644	0.0225263
F2RL1	-0.284137	0.0225497
MUC20-OT1	0.288393	0.0225516
AC116036.2	3.24363	0.0226077
ZNF772	-0.206597	0.0226481
ADARB1	0.200071	0.0226705
TBC1D1	-0.208705	0.0226889
UHMK1	-0.16257	0.0227163
TRMT10C	-0.208269	0.0227359
AL589740.1	-0.349844	0.0227876
UCHL3	0.808577	0.0228082
C1QTNF3-AMACR	-1.77237	0.0228131
SSTR3	1.49698	0.0228193
MFAP3	-0.178003	0.0228534
PPDPF	-0.174564	0.0228583
UPF3A	0.141174	0.0228707
AC139426.1	1.68149	0.0228729
ADNP	-0.14134	0.0228749
FAM238B	3.74732	0.0228876
TAB2	-0.165551	0.0229197
PCED1A	0.14433	0.0229329
ARMC1	-0.163023	0.0229349
ANKRD34C-AS1	3.40718	0.0229441
MRPL51	0.22012	0.0230083
ARRDC3	-0.297304	0.0230278
CENPX	0.245431	0.0230585
ZMYM6	-0.26016	0.023093
TTLL8	3.00764	0.0231335
AP001432.1	1.02389	0.0231527
ST3GAL5-AS1	-1.73575	0.0231598
AC105402.3	-1.21763	0.0231704
ASPDH	0.51876	0.023174
ENO3	0.29792	0.0231833
AC127024.2	1.86141	0.0232215
AC011442.1	2.94899	0.0232231
ZNF765	-0.23048	0.0232578
C11orf98	3.04908	0.0232648
AC023509.3	0.870018	0.0232659
CYGB	0.311439	0.0232664
LINC02395	-2.70692	0.0232677
RNGTT	-0.153511	0.0233205
ASS1P2	2.79981	0.0233349
MAP2K1	0.144477	0.0233507
PIK3CB	-0.174573	0.0234026
AC010642.1	1.72526	0.0234594
SNX5	-0.16107	0.0234773
TDRD3	-0.225529	0.0234786
PIAS4	0.168498	0.0235018
NUP153	-0.158973	0.0235112
PPFIA2-AS1	0.846886	0.0235199
FAM78B	0.323761	0.0235691
AL121987.2	0.743219	0.0235799
EFHD1	-0.297463	0.0235846
PIN1	0.21589	0.0235855
CNPY4	0.250886	0.0236055
ZNF160	-0.170802	0.0236236
RBBP6	-0.126083	0.0236451
SLC6A7	0.569643	0.0236482
ARAP3	0.179194	0.0236845
ZC2HC1A	-0.249799	0.0237191
IER5	-0.170556	0.0237836
NKX2-1-AS1	-0.55067	0.0237905
SLC9A5	0.195902	0.0238089
C20orf202	-1.89589	0.0238114
ZCWPW2	-1.20539	0.0238213
DDX4	1.45563	0.0238241
RTN4R	-0.225486	0.0238278
ZNF544	-0.202593	0.0238464
TMEM120B	0.187159	0.0238614
AL513302.1	-3.67295	0.0238708
UQCRFS1P1	-0.691082	0.0238844
CLEC4GP1	0.797028	0.0238972
SARM1	-0.171639	0.0238985
AC093503.3	0.487539	0.0239009
AC118553.1	2.85061	0.0239195
ASPHD1	0.378173	0.0239283
NANS	0.257629	0.0239547
VGF	0.3599	0.0239931
MIR155HG	-2.55547	0.0239935
UBR5	-0.181784	0.0239942
PARL	0.432953	0.0240473
GBP5	1.64491	0.0240518
SREK1IP1	-0.175066	0.0241209
KRTCAP3	0.494944	0.0241534
AC009120.3	0.751229	0.0241842
FOXG1-AS1	-0.459709	0.024204
COX16	-0.376336	0.0242078
TCTEX1D2	0.404658	0.0242165
AP000255.1	1.65496	0.0242852
SLC24A5	3.35042	0.0243046
AC003681.1	0.317817	0.0243052
AC092535.4	1.34426	0.0243203
PMM2	-0.352329	0.024384
GLRA3	0.46864	0.0244162
BX322234.1	0.558226	0.0244193
LRRTM1	0.356599	0.0244243
ANAPC1	-0.174149	0.0244614
SYT13	0.158818	0.0244692
CNTRL	-0.211027	0.0244764
CSNK1D	0.142276	0.0244789
AL160313.2	2.82078	0.024494
PKD1P1	1.41355	0.0245202
CDH17	2.39024	0.0245623
PDIA2	0.25944	0.0245813
PYURF	0.256405	0.0245903
AKR7A2P1	2.87278	0.0246195
CERS1	0.302348	0.0246645
AP004245.1	1.69772	0.0246861
MMS19	-0.119101	0.02474
KCP	0.573817	0.0247501
CLTC	-0.118685	0.0247602
LY6G5C	0.272151	0.0248137
HLX	0.821061	0.0248425
TMC4	0.541838	0.024853
LINC00933	2.01169	0.0248637
SYT1	0.186083	0.0248845
2023-09-02	-0.152978	0.0248945
CROCCP2	0.184085	0.0248974
NDUFB3	0.250208	0.0249122
PDZD3	1.32957	0.0249224
RAD52	0.192542	0.0249388
GMFB	-0.14229	0.0249517
PAQR4	-0.157552	0.0249756
MYO1D	0.312844	0.0249836
GABRG1	0.265785	0.0250512
PPAN	0.50616	0.0250536
PICK1	0.184411	0.0250673
AL354733.2	2.25371	0.0250719
KDM5A	-0.161087	0.0250785
HIPK4	1.4351	0.0250821
MEIS1	-0.121874	0.025101
FRS2	-0.14855	0.0251106
AL022323.1	-2.45952	0.0251137
TUBG2	0.25403	0.025129
TPT1-AS1	0.191749	0.0251554
ATG5	-0.154442	0.0251759
RNY4P10	-1.69022	0.025177
2023-09-10	-0.287134	0.0251785
CHCHD1	0.225061	0.0251818
BCL9L	0.176093	0.0252078
HS3ST4	0.457922	0.0252228
CACUL1	-0.124046	0.0252235
KRT18	0.549067	0.0252864
AL391845.2	0.570142	0.025288
AC124283.2	1.85775	0.0252969
RBBP4	-0.127961	0.0253048
FUT3	0.861265	0.0253083
TSSC4	0.177161	0.0253894
QRFP	0.920394	0.0253973
DGUOK	0.206777	0.0254182
FXYD5	1.83118	0.0254419
SUPT16H	-0.11674	0.0254435
AHRR	-0.241553	0.0254573
CKAP2L	-0.23357	0.0255221
RRN3P3	0.624693	0.0255409
MST1L	0.710836	0.0255844
DHX29	-0.127848	0.0256028
LINC01844	-0.685623	0.0256402
GNAI3	-0.10867	0.0256532
KCNH2	0.203288	0.0256645
ZMYM4	-0.154788	0.025696
VPS54	-0.210874	0.02571
SSR2	-0.143995	0.02575
AC087623.1	0.721854	0.0257627
TRIB1	-0.203234	0.0257846
RPL15	-0.169361	0.0258271
ASPSCR1	0.136198	0.0258316
AC114490.1	1.49634	0.0258979
F2RL2	0.97645	0.0259063
RNPEPL1	-0.153752	0.0259527
ESCO1	-0.167073	0.0259651
2023-03-04	0.224037	0.0259893
DDX39B	0.141686	0.0260222
AC005912.1	0.237705	0.0260226
GRIN2D	0.186323	0.0260246
MAP7D1	0.177202	0.0260391
PCAT1	1.08072	0.0260404
COL9A1	0.386424	0.026046
SEC22A	-0.210946	0.0260895
CFL2	-0.140979	0.0260995
AL158801.2	3.10296	0.0261218
JOSD2	0.299748	0.0261487
EXOSC9	-0.206502	0.0262425
DHDH	0.813592	0.0262569
SBF2	-0.17544	0.026291
DENND6B	0.147645	0.0262919
INE1	0.645202	0.0263172
PPIAP67	2.78208	0.0263275
VPS13C	-0.197094	0.0263295
AL050343.1	-0.791455	0.0263434
LRRN4	0.873983	0.0263493
NAT9	0.221524	0.0263902
SLC26A10	0.285676	0.0264226
MYO1B	-0.197001	0.0264974
APPL2	-0.1726	0.0265182
RF00017	1.69629	0.0265241
PEX19	-0.189824	0.0265266
NCF1	2.00334	0.0265343
TCEAL5	0.233085	0.0265433
PLPP5	0.169087	0.0266128
AC126915.2	1.42221	0.0266217
NSUN5P1	0.188017	0.0266305
B3GALT4	0.315405	0.0266326
SAFB	0.144454	0.0266437
SERPINE2	-0.160489	0.0266509
FLJ33534	1.18684	0.0266698
AC008894.3	0.439294	0.0266738
LCMT2	-0.228617	0.0267411
AC012123.1	3.48034	0.0267459
SMPDL3B	0.985553	0.0267789
HIST1H4J	1.51527	0.02683
YAF2	-0.200931	0.0268377
AC009690.2	1.88114	0.0268478
ZC3H7A	-0.137118	0.0268603
QRFPR	1.80338	0.0268776
AC010327.3	0.720326	0.0269023
RXRB	0.187172	0.0269344
SGSM1	0.225358	0.0269489
ARFGEF1	-0.142942	0.0269564
MKRN2OS	0.87163	0.0270219
AC027117.1	-2.51167	0.0270766
YJEFN3	0.28457	0.027178
NEK2	-0.259932	0.0272333
CXorf38	-0.236305	0.0273048
QDPR	0.164271	0.0273467
CTDSP2	-0.1125	0.0273475
AL627171.1	3.2784	0.0273715
BOP1	0.192259	0.0273799
ABCB9	0.199506	0.0274168
CDK17	-0.161574	0.0274175
INPP5A	-0.140938	0.0274384
EBLN3P	-0.129928	0.0274395
MYOZ3	0.233073	0.0274403
PPP1R15B	-0.150076	0.0275074
ANO9	1.73846	0.0275275
MAP3K15	0.604618	0.0275512
AC114730.3	1.08582	0.0275857
AC007066.2	0.351691	0.0276112
ZNF518A	-0.240051	0.027623
RALGDS	0.244391	0.0276509
RASGRF1	0.205545	0.0276658
CPNE8	-0.170188	0.0276673
CEP57L1P1	1.71433	0.0277054
ARHGAP5	-0.236478	0.0277073
EPB41L1	0.162122	0.0277074
FAM162A	-0.173843	0.0277289
CDK5RAP2	-0.157033	0.0277429
SMNDC1	-0.175463	0.0277861
GPCPD1	-0.247377	0.0277871
PRSS53	0.353378	0.0278027
RET	0.401653	0.027814
OR2H2	1.12062	0.0278421
SYT15	0.477795	0.0278759
EME2	0.151256	0.0278995
RNASEH2B	-0.209633	0.0279089
RF00019	0.504247	0.0279094
SNX14	-0.123435	0.0279177
BUB1B	-0.190791	0.0279557
EYA1	2.46403	0.0279992
TRIM3	0.166168	0.028011
AL008718.3	3.09084	0.0280693
NIM1K	0.261961	0.0280882
ZNF462	-0.179496	0.0281232
KMT2B	0.13645	0.0282048
MTATP6P1	-0.228456	0.0282056
PAPOLA	-0.106687	0.0282356
AC087164.1	2.07702	0.0282524
MOCS3	0.203282	0.0282666
ZNF473	-0.214236	0.0282668
SMG6	-0.167076	0.0283367
GLB1	-0.218023	0.0283425
ESPNL	-1.28485	0.0283671
OVCH1	0.935438	0.0283711
AP006284.1	0.318696	0.0283954
RNASEH1-AS1	0.238108	0.0284118
MRPL46	0.336548	0.0284253
AL591767.3	3.56698	0.0284298
ABCB6	0.310436	0.0284338
PLCH1-AS1	-3.89371	0.0284393
RBMX	-0.127603	0.0284687
TRIP12	-0.15831	0.0284763
TIGD2	-0.403429	0.0285195
AC005480.1	1.48644	0.0286714
CCDC24	0.264027	0.0287122
XRCC6	-0.099288	0.0287459
GJC1	0.17721	0.0287473
UFSP1	0.621299	0.0287979
ARLNC1	2.60253	0.0288503
AC092656.1	-3.49442	0.0288663
KRTAP5-1	0.493804	0.0288796
STIL	-0.244926	0.0289004
AC126283.1	1.15769	0.028954
PARD3B	-0.221566	0.0289673
BAALC-AS1	0.417671	0.0289822
AP001271.2	-3.04978	0.0290087
MARCKSL1P1	3.50276	0.0290433
RFX3	-0.152013	0.0290536
DCTN4	-0.144723	0.0290616
ARHGDIA	0.166948	0.0290671
NDC80	-0.232398	0.0291124
NMRAL1	0.186737	0.0291574
CD160	-1.12993	0.0291753
AC145343.1	1.55958	0.0292073
IPO7	-0.126805	0.0292357
AC099681.1	-1.74432	0.0292574
ZSWIM9	0.293871	0.0292813
FABP3	0.24979	0.0292973
KCNH7	-0.375383	0.0293492
NAT16	0.253178	0.0293707
CCDC84	0.180467	0.0294052
UBXN8	-0.261711	0.0294065
AL355312.2	3.06837	0.0294446
AL353747.2	1.99077	0.0294486
SNRNP25	0.218289	0.0294514
CHD9	-0.170926	0.0294678
GPBP1	-0.105085	0.0294711
LINC01232	0.687983	0.0294774
AC006994.2	2.48901	0.0294904
AC006001.3	0.2248	0.0295022
XDH	0.933382	0.0295067
EDDM13	1.24584	0.0295077
TSIX	-3.05467	0.0295161
NRN1	0.532034	0.0295252
MCM5	-0.226613	0.0295276
AC010834.3	-0.475207	0.029531
GPR162	0.154784	0.029532
KLHL9	-0.129615	0.0295329
AC013244.1	2.08895	0.0295631
MYL6	0.246976	0.0295889
AC093912.1	2.77806	0.0296071
CBX3P4	-0.996562	0.0296151
AC010615.1	0.351158	0.0296249
PEX11B	-0.172486	0.0296451
AC073136.1	1.11376	0.0296529
TOR1AIP2	-0.134403	0.0297024
AC116565.1	0.243792	0.0297409
RCC2	-0.121237	0.0297429
GNL1	0.148217	0.0297465
EFCAB13	0.411452	0.0297944
SNRPE	0.176561	0.0298027
GPX4	0.131574	0.0298166
AC018521.5	0.525595	0.0298532
ARC	-0.311856	0.0298989
ZNF627	-0.194792	0.0299973
GPN3	0.23826	0.0300607
F2R	-0.130117	0.0301087
PPP2R5C	-0.115028	0.0301171
CEP170	-0.159574	0.0301195
COPS5	0.151385	0.0301772
MYO10	-0.17289	0.0302357
AC004875.1	-3.07314	0.0302387
CDC16	-0.158688	0.0302821
AL138963.1	-3.13373	0.0302946
DPY30	0.210768	0.0302991
TBRG1	0.158916	0.0303496
CHMP4B	0.116267	0.0303608
GPR83	0.31236	0.0303746
MAML1	-0.123684	0.0303791
AL132780.4	0.5793	0.030392
MEF2D	0.145308	0.0304342
ACTL6B	0.240438	0.0304497
NDUFV3	0.166548	0.0304552
ZNF75D	0.206539	0.0304582
TSSK4	0.374503	0.030467
CACNG8	0.279809	0.0304925
ANKRD24	0.266694	0.0305199
AC009414.2	0.558853	0.0305628
AAMP	0.150697	0.0305752
TGM4	-2.41546	0.0306322
ATMIN	-0.119005	0.030652
THSD1	-0.35036	0.0306569
NHLRC2	-0.158553	0.0306653
C11orf72	-3.11694	0.0307284
TCAF1P1	0.433881	0.0307343
GAB3	0.695648	0.0307383
TAS1R1	1.27098	0.0307752
SIVA1	-0.169663	0.0308913
NUDT3	0.292741	0.030914
STAG3L2	0.256568	0.0309395
TSGA10	0.449657	0.0309506
VWA5B2	0.253842	0.030957
PARP10	0.232612	0.0309612
SMAP1	-0.185098	0.0309769
AC092953.1	3.50365	0.0309846
RTN4RL1	0.422032	0.0309965
OTUD6B	-0.167509	0.0310118
GREM1	-0.452594	0.0310168
ABCE1	-0.172581	0.0310183
SDHAF2	-0.254447	0.031032
HAUS7	0.644398	0.0310433
TET1	-0.255761	0.0310654
ANKZF1	0.153023	0.0310664
ANXA6	-0.118361	0.0310812
CDCA8	-0.276915	0.0310834
PLGLB1	0.666732	0.0311022
PBK	-0.20056	0.0311088
RN7SL449P	3.20066	0.0311096
BTBD1	-0.11306	0.0311297
DENND1B	-0.195612	0.031146
KHDRBS2	0.35212	0.0311638
SEMA5A	-0.208945	0.0311674
TET2	-0.212633	0.0311829
DCLK3	0.60615	0.0311915
SMC6	-0.155799	0.0312633
AP000646.1	1.51408	0.0312766
AC007688.1	2.90191	0.0312771
ADGRL1	0.132365	0.0312935
WDR48	-0.140924	0.0313547
IKBKGP1	1.29019	0.03138
MIR6757	1.67045	0.0314181
SLC30A6	-0.219912	0.0314847
GSTO1	0.254235	0.0315497
KIF4A	-0.222276	0.0315523
THAP9	-0.255721	0.0315603
VHL	0.137962	0.0315736
COPA	-0.118754	0.0315837
LRRC27	0.186635	0.0315976
SLC39A8	-0.536817	0.0316162
HMCES	0.149575	0.0316529
AP1G2	0.160705	0.0316595
AC022400.8	1.05365	0.0316814
LINC01841	-2.53857	0.0317227
AC083805.3	-3.16058	0.0317233
CD164	-0.21064	0.0317751
CNPPD1	0.200546	0.0317837
UBE2Q2P1	0.315674	0.0317943
AL445483.1	-3.29572	0.0318793
GATD1	0.137466	0.0319114
NCAPD2	-0.116617	0.0319146
CENPV	-0.22628	0.0319264
IDH3B	0.165106	0.0319875
RF01293	2.43713	0.0320693
AC007221.2	3.52165	0.0320721
DLGAP5	-0.208443	0.0320761
ZKSCAN2-DT	0.503645	0.0321024
KMO	-0.960998	0.032157
SLC25A25-AS1	0.246043	0.0321674
B3GNT10	-0.396932	0.0321758
TPR	-0.155559	0.0322009
MTFP1	0.986191	0.0322093
RPUSD4	-0.176878	0.0322226
ATP6V1F	0.175822	0.0322865
AC009065.1	1.43781	0.0322904
WBP4	-0.173115	0.0323126
ING5	0.140214	0.0323523
AL513523.2	1.87221	0.0323571
AC083798.2	-0.651997	0.0323643
AL132780.5	1.18401	0.0323755
RNA5SP515	-1.63299	0.032391
PPT1	-0.155055	0.0325561
SEC24D	-0.226997	0.0325595
DDX54	0.138626	0.03256
STX1A	0.167905	0.0325738
PCDH9	-0.184747	0.0325775
PSMA6	0.460709	0.0325943
CYCS	0.149315	0.0326248
RAE1	-0.174321	0.0326297
AC022558.3	1.67151	0.0327108
PWWP2B	0.182088	0.0327534
RPS6	-0.146373	0.0327598
GNG8	0.304209	0.032792
AC097480.1	3.41274	0.0328045
PRKCH	1.16372	0.0328722
KDM4A-AS1	0.720432	0.0328838
AC005387.2	1.30876	0.0328845
SESN3	-0.173377	0.0329277
MYH15	0.84054	0.0329677
CDCA5	-0.170174	0.0329698
RARS	-0.153919	0.0329765
CCDC51	0.271153	0.0330094
XRN2	-0.155745	0.0330794
RSF1	-0.147591	0.0330968
CDH19	3.08631	0.0331536
[truncated: 32,780 more rows]
